# Supplementary material for: Identification of relevant genetic alterations in cancer using topological data analysis
Source: Nat Commun. 2020 Jul 30;11:3808. doi: 10.1038/s41467-020-17659-7 (PMC7393176; doi:10.1038/s41467-020-17659-7)
Supplement: Supplementary file 3 — Supplementary Data 1 [file 41467_2020_17659_MOESM3_ESM.xls]

## Sheet: TableS1
Cohort	Gene	Entrez ID	Patient	Mutation
BLCA	TP53	7157	TCGA-2F-A9KP	G245D
BLCA	TP53	7157	TCGA-2F-A9KP	H179R
BLCA	TP53	7157	TCGA-4Z-AA7M	R280K
BLCA	TP53	7157	TCGA-4Z-AA7Q	K132N
BLCA	TP53	7157	TCGA-4Z-AA7R	E336*
BLCA	TP53	7157	TCGA-4Z-AA7W	G245S
BLCA	TP53	7157	TCGA-4Z-AA84	R273L
BLCA	TP53	7157	TCGA-4Z-AA86	R280T
BLCA	TP53	7157	TCGA-5N-A9KI	R248Q
BLCA	TP53	7157	TCGA-BL-A13J	Y220C
BLCA	TP53	7157	TCGA-BL-A3JM	R248P
BLCA	TP53	7157	TCGA-BT-A20J	W146S
BLCA	TP53	7157	TCGA-BT-A20J	E171K
BLCA	TP53	7157	TCGA-BT-A20N	C277*
BLCA	TP53	7157	TCGA-BT-A20O	G279R
BLCA	TP53	7157	TCGA-BT-A20R	K139N
BLCA	TP53	7157	TCGA-BT-A20U	R273C
BLCA	TP53	7157	TCGA-BT-A20X	E204*
BLCA	TP53	7157	TCGA-BT-A2LA	R213Q
BLCA	TP53	7157	TCGA-BT-A2LB	L194F
BLCA	TP53	7157	TCGA-BT-A2LD	R248Q
BLCA	TP53	7157	TCGA-BT-A3PH	E271K
BLCA	TP53	7157	TCGA-BT-A3PJ	C277F
BLCA	TP53	7157	TCGA-BT-A42F	S183*
BLCA	TP53	7157	TCGA-BT-A42F	R175H
BLCA	TP53	7157	TCGA-C4-A0EZ	C275Y
BLCA	TP53	7157	TCGA-C4-A0F7	C238F
BLCA	TP53	7157	TCGA-CF-A1HS	R273S
BLCA	TP53	7157	TCGA-CF-A47Y	R248W
BLCA	TP53	7157	TCGA-CF-A5U8	D259V
BLCA	TP53	7157	TCGA-CU-A3KJ	A159V
BLCA	TP53	7157	TCGA-DK-A1A3	C242F
BLCA	TP53	7157	TCGA-DK-A1A3	Q192*
BLCA	TP53	7157	TCGA-DK-A1A5	A161T
BLCA	TP53	7157	TCGA-DK-A1A6	C124fs
BLCA	TP53	7157	TCGA-DK-A1AB	E221*
BLCA	TP53	7157	TCGA-DK-A1AB	E285K
BLCA	TP53	7157	TCGA-DK-A1AC	E271K
BLCA	TP53	7157	TCGA-DK-A1AC	Q375*
BLCA	TP53	7157	TCGA-DK-A1AD	P152L
BLCA	TP53	7157	TCGA-DK-A2I1	Q192*
BLCA	TP53	7157	TCGA-DK-A2I2	R248W
BLCA	TP53	7157	TCGA-DK-A2I6	Q144*
BLCA	TP53	7157	TCGA-DK-A3IK	R248Q
BLCA	TP53	7157	TCGA-DK-A3IL	R248Q
BLCA	TP53	7157	TCGA-DK-A3IM	R273C
BLCA	TP53	7157	TCGA-DK-A3IN	E204Q
BLCA	TP53	7157	TCGA-DK-A3IN	D148N
BLCA	TP53	7157	TCGA-DK-A3IN	K132N
BLCA	TP53	7157	TCGA-DK-A3IS	S240fs
BLCA	TP53	7157	TCGA-DK-A3IU	E285K
BLCA	TP53	7157	TCGA-DK-A3IV	E285K
BLCA	TP53	7157	TCGA-DK-A3X1	E271K
BLCA	TP53	7157	TCGA-DK-A3X2	R273C
BLCA	TP53	7157	TCGA-DK-A6B6	Q331*
BLCA	TP53	7157	TCGA-DK-AA6L	G245V
BLCA	TP53	7157	TCGA-DK-AA6M	G245D
BLCA	TP53	7157	TCGA-DK-AA6Q	R248Q
BLCA	TP53	7157	TCGA-DK-AA6R	R248Q
BLCA	TP53	7157	TCGA-DK-AA6U	G105C
BLCA	TP53	7157	TCGA-DK-AA6W	F212fs
BLCA	TP53	7157	TCGA-DK-AA6X	D259Y
BLCA	TP53	7157	TCGA-DK-AA74	E224*
BLCA	TP53	7157	TCGA-E5-A2PC	P151H
BLCA	TP53	7157	TCGA-E5-A4TZ	G244C
BLCA	TP53	7157	TCGA-E5-A4U1	D208N
BLCA	TP53	7157	TCGA-E5-A4U1	R280T
BLCA	TP53	7157	TCGA-E7-A6ME	R249S
BLCA	TP53	7157	TCGA-E7-A7DU	E287Q
BLCA	TP53	7157	TCGA-E7-A7DU	E271K
BLCA	TP53	7157	TCGA-E7-A7DV	E285K
BLCA	TP53	7157	TCGA-E7-A97Q	P301fs
BLCA	TP53	7157	TCGA-FD-A3B6	G245V
BLCA	TP53	7157	TCGA-FD-A3B7	R248Q
BLCA	TP53	7157	TCGA-FD-A3B8	E171*
BLCA	TP53	7157	TCGA-FD-A3N5	H214R
BLCA	TP53	7157	TCGA-FD-A3NA	Q192*
BLCA	TP53	7157	TCGA-FD-A3SJ	S241F
BLCA	TP53	7157	TCGA-FD-A3SL	E287*
BLCA	TP53	7157	TCGA-FD-A3SO	W53*
BLCA	TP53	7157	TCGA-FD-A3SO	L257Q
BLCA	TP53	7157	TCGA-FD-A3SP	R280T
BLCA	TP53	7157	TCGA-FD-A3SR	A159V
BLCA	TP53	7157	TCGA-FD-A3SR	-278fs
BLCA	TP53	7157	TCGA-FD-A3SS	R175H
BLCA	TP53	7157	TCGA-FD-A43N	L257Q
BLCA	TP53	7157	TCGA-FD-A43N	E287D
BLCA	TP53	7157	TCGA-FD-A43N	E285K
BLCA	TP53	7157	TCGA-FD-A43P	E285K
BLCA	TP53	7157	TCGA-FD-A43P	D228N
BLCA	TP53	7157	TCGA-FD-A5BR	335_337RER>R
BLCA	TP53	7157	TCGA-FD-A5BV	M237I
BLCA	TP53	7157	TCGA-FD-A62N	P153fs
BLCA	TP53	7157	TCGA-FD-A62N	MLSPD44fs
BLCA	TP53	7157	TCGA-FD-A62S	C238F
BLCA	TP53	7157	TCGA-FD-A6TC	E258K
BLCA	TP53	7157	TCGA-FD-A6TD	A161V
BLCA	TP53	7157	TCGA-FD-A6TD	A161S
BLCA	TP53	7157	TCGA-FD-A6TE	K132N
BLCA	TP53	7157	TCGA-FD-A6TF	C229fs
BLCA	TP53	7157	TCGA-FD-A6TK	TS377fs
BLCA	TP53	7157	TCGA-FJ-A3Z7	E336*
BLCA	TP53	7157	TCGA-FJ-A3ZE	A159P
BLCA	TP53	7157	TCGA-FJ-A3ZF	E285K
BLCA	TP53	7157	TCGA-G2-A2EJ	G245S
BLCA	TP53	7157	TCGA-G2-A2EO	R280T
BLCA	TP53	7157	TCGA-G2-A2ES	R175H
BLCA	TP53	7157	TCGA-G2-A3IB	Q331*
BLCA	TP53	7157	TCGA-G2-A3IB	C176F
BLCA	TP53	7157	TCGA-G2-A3IE	R280K
BLCA	TP53	7157	TCGA-G2-A3VY	R280T
BLCA	TP53	7157	TCGA-G2-AA3B	S183*
BLCA	TP53	7157	TCGA-G2-AA3F	P152fs
BLCA	TP53	7157	TCGA-GC-A3OO	H193Y
BLCA	TP53	7157	TCGA-GC-A3RB	P92fs
BLCA	TP53	7157	TCGA-GC-A3RC	K382fs
BLCA	TP53	7157	TCGA-GC-A3WC	E286*
BLCA	TP53	7157	TCGA-GC-A3WC	K132N
BLCA	TP53	7157	TCGA-GC-A3WC	E286*
BLCA	TP53	7157	TCGA-GC-A3WC	K132N
BLCA	TP53	7157	TCGA-GC-A3YS	R158H
BLCA	TP53	7157	TCGA-GC-A6I1	R248Q
BLCA	TP53	7157	TCGA-GC-A6I3	R158H
BLCA	TP53	7157	TCGA-GD-A2C5	R248W
BLCA	TP53	7157	TCGA-GD-A3OS	R248Q
BLCA	TP53	7157	TCGA-GD-A6C6	C141Y
BLCA	TP53	7157	TCGA-GU-A42P	G244D
BLCA	TP53	7157	TCGA-GU-A762	V218E
BLCA	TP53	7157	TCGA-GU-A764	C135Y
BLCA	TP53	7157	TCGA-GU-A766	E180*
BLCA	TP53	7157	TCGA-GU-A767	P278A
BLCA	TP53	7157	TCGA-GU-AATO	R248Q
BLCA	TP53	7157	TCGA-GU-AATP	APPQHL189fs
BLCA	TP53	7157	TCGA-GV-A3JW	A159V
BLCA	TP53	7157	TCGA-GV-A3JX	R248Q
BLCA	TP53	7157	TCGA-GV-A3JZ	Q192*
BLCA	TP53	7157	TCGA-GV-A3QH	R248Q
BLCA	TP53	7157	TCGA-GV-A40G	E285V
BLCA	TP53	7157	TCGA-GV-A40G	R282W
BLCA	TP53	7157	TCGA-HQ-A2OF	R248Q
BLCA	TP53	7157	TCGA-HQ-A5ND	L22fs
BLCA	TP53	7157	TCGA-HQ-A5NE	R110L
BLCA	TP53	7157	TCGA-K4-A4AB	Q167*
BLCA	TP53	7157	TCGA-K4-A4AC	R248Q
BLCA	TP53	7157	TCGA-K4-A54R	E285K
BLCA	TP53	7157	TCGA-K4-A54R	K292fs
BLCA	TP53	7157	TCGA-K4-A5RH	R283P
BLCA	TP53	7157	TCGA-K4-A5RI	R248Q
BLCA	TP53	7157	TCGA-K4-A5RJ	Q331*
BLCA	TP53	7157	TCGA-K4-A6FZ	R280T
BLCA	TP53	7157	TCGA-K4-A6FZ	D259V
BLCA	TP53	7157	TCGA-K4-A6FZ	R280T
BLCA	TP53	7157	TCGA-K4-A6FZ	D259V
BLCA	TP53	7157	TCGA-K4-A6MB	E336*
BLCA	TP53	7157	TCGA-K4-AAQO	E285Q
BLCA	TP53	7157	TCGA-K4-AAQO	E271Q
BLCA	TP53	7157	TCGA-KQ-A41O	R280K
BLCA	TP53	7157	TCGA-KQ-A41P	R280T
BLCA	TP53	7157	TCGA-KQ-A41S	Q331*
BLCA	TP53	7157	TCGA-LC-A66R	E294*
BLCA	TP53	7157	TCGA-LT-A5Z6	Q317*
BLCA	TP53	7157	TCGA-PQ-A6FI	R248Q
BLCA	TP53	7157	TCGA-PQ-A6FN	P151A
BLCA	TP53	7157	TCGA-UY-A78K	R273C
BLCA	TP53	7157	TCGA-UY-A78L	E285K
BLCA	TP53	7157	TCGA-UY-A78M	R280T
BLCA	TP53	7157	TCGA-UY-A78N	P72fs
BLCA	TP53	7157	TCGA-UY-A78O	E271Q
BLCA	TP53	7157	TCGA-UY-A78O	S241F
BLCA	TP53	7157	TCGA-UY-A8OB	R209fs
BLCA	TP53	7157	TCGA-UY-A9PA	R248W
BLCA	TP53	7157	TCGA-UY-A9PB	L111R
BLCA	TP53	7157	TCGA-UY-A9PB	M246T
BLCA	TP53	7157	TCGA-UY-A9PD	R248G
BLCA	TP53	7157	TCGA-UY-A9PD	R337S
BLCA	TP53	7157	TCGA-UY-A9PE	E285*
BLCA	TP53	7157	TCGA-UY-A9PH	Q331*
BLCA	TP53	7157	TCGA-XF-A8HH	W91*
BLCA	TP53	7157	TCGA-XF-A9SI	M169I
BLCA	TP53	7157	TCGA-XF-A9SK	E204*
BLCA	TP53	7157	TCGA-XF-A9SM	S241F
BLCA	TP53	7157	TCGA-XF-A9ST	G199V
BLCA	TP53	7157	TCGA-XF-A9SX	H214R
BLCA	TP53	7157	TCGA-XF-A9SY	W146*
BLCA	TP53	7157	TCGA-XF-A9SZ	R156P
BLCA	TP53	7157	TCGA-XF-A9T0	Q331*
BLCA	TP53	7157	TCGA-XF-A9T3	V143A
BLCA	TP53	7157	TCGA-XF-A9T5	T140fs
BLCA	TP53	7157	TCGA-XF-A9T6	L265P
BLCA	TP53	7157	TCGA-XF-AAMG	R306fs
BLCA	TP53	7157	TCGA-XF-AAMJ	LP35fs
BLCA	TP53	7157	TCGA-XF-AAML	R181H
BLCA	TP53	7157	TCGA-XF-AAML	R280T
BLCA	TP53	7157	TCGA-XF-AAML	R248Q
BLCA	TP53	7157	TCGA-XF-AAMQ	R273C
BLCA	TP53	7157	TCGA-XF-AAMT	E285K
BLCA	TP53	7157	TCGA-XF-AAMW	K319*
BLCA	TP53	7157	TCGA-XF-AAMX	C242Y
BLCA	TP53	7157	TCGA-XF-AAN0	P151S
BLCA	TP53	7157	TCGA-XF-AAN3	P278L
BLCA	TP53	7157	TCGA-XF-AAN7	A161T
BLCA	TP53	7157	TCGA-YF-AA3M	R280T
BLCA	TP53	7157	TCGA-ZF-A9R0	S241F
BLCA	TP53	7157	TCGA-ZF-A9R4	K139N
BLCA	TP53	7157	TCGA-ZF-A9RC	Y236C
BLCA	TP53	7157	TCGA-ZF-A9RD	E271K
BLCA	TP53	7157	TCGA-ZF-A9RE	R282W
BLCA	TP53	7157	TCGA-ZF-A9RF	D281H
BLCA	TP53	7157	TCGA-ZF-A9RF	R280K
BLCA	TP53	7157	TCGA-ZF-A9RL	PGTRVRA153fs
BLCA	TP53	7157	TCGA-ZF-A9RM	P278R
BLCA	TP53	7157	TCGA-ZF-A9RN	E336*
BLCA	TP53	7157	TCGA-ZF-AA4N	R282W
BLCA	TP53	7157	TCGA-ZF-AA4T	S241F
BLCA	TP53	7157	TCGA-ZF-AA4W	S121Y
BLCA	TP53	7157	TCGA-ZF-AA4X	E285K
BLCA	TP53	7157	TCGA-ZF-AA4X	E68*
BLCA	TP53	7157	TCGA-ZF-AA51	E294*
BLCA	TP53	7157	TCGA-ZF-AA52	R273S
BLCA	TP53	7157	TCGA-ZF-AA52	H178fs
BLCA	TP53	7157	TCGA-ZF-AA53	S94*
BLCA	TP53	7157	TCGA-ZF-AA53	S20*
BLCA	TP53	7157	TCGA-ZF-AA54	E287*
BLCA	TP53	7157	TCGA-ZF-AA58	R280T
BLCA	TP53	7157	TCGA-ZF-AA5H	Q331*
BRCA	TP53	7157	TCGA-A1-A0SI	R175H
BRCA	TP53	7157	TCGA-A1-A0SK	M133K
BRCA	TP53	7157	TCGA-A1-A0SP	S183*
BRCA	TP53	7157	TCGA-A2-A04P	G108fs
BRCA	TP53	7157	TCGA-A2-A04T	R273H
BRCA	TP53	7157	TCGA-A2-A04T	D208G
BRCA	TP53	7157	TCGA-A2-A04U	G108fs
BRCA	TP53	7157	TCGA-A2-A04W	V272M
BRCA	TP53	7157	TCGA-A2-A0CM	E204fs
BRCA	TP53	7157	TCGA-A2-A0CW	R196*
BRCA	TP53	7157	TCGA-A2-A0D0	R196*
BRCA	TP53	7157	TCGA-A2-A0D1	Q331*
BRCA	TP53	7157	TCGA-A2-A0EQ	162_163IY>N
BRCA	TP53	7157	TCGA-A2-A0EY	Y234C
BRCA	TP53	7157	TCGA-A2-A0SV	FLH113del
BRCA	TP53	7157	TCGA-A2-A0SW	R273C
BRCA	TP53	7157	TCGA-A2-A0SX	G199V
BRCA	TP53	7157	TCGA-A2-A0T1	R273C
BRCA	TP53	7157	TCGA-A2-A0T2	Y220C
BRCA	TP53	7157	TCGA-A2-A0YE	I162fs
BRCA	TP53	7157	TCGA-A2-A0YH	P278L
BRCA	TP53	7157	TCGA-A2-A0YJ	R342*
BRCA	TP53	7157	TCGA-A2-A0YM	R333fs
BRCA	TP53	7157	TCGA-A2-A0YT	I255S
BRCA	TP53	7157	TCGA-A2-A3XS	S241fs
BRCA	TP53	7157	TCGA-A2-A3XT	C135R
BRCA	TP53	7157	TCGA-A2-A3XV	C135F
BRCA	TP53	7157	TCGA-A2-A3XX	L111P
BRCA	TP53	7157	TCGA-A2-A3Y0	R342*
BRCA	TP53	7157	TCGA-A2-A4S1	R280S
BRCA	TP53	7157	TCGA-A2-A4S3	K132E
BRCA	TP53	7157	TCGA-A7-A0CE	T155P
BRCA	TP53	7157	TCGA-A7-A0CJ	R175H
BRCA	TP53	7157	TCGA-A7-A0DA	I195T
BRCA	TP53	7157	TCGA-A7-A26G	Y220H
BRCA	TP53	7157	TCGA-A7-A2KD	L93fs
BRCA	TP53	7157	TCGA-A7-A3RF	R273H
BRCA	TP53	7157	TCGA-A7-A4SA	P151A
BRCA	TP53	7157	TCGA-A7-A4SD	M237I
BRCA	TP53	7157	TCGA-A7-A56D	T304fs
BRCA	TP53	7157	TCGA-A7-A5ZV	T211fs
BRCA	TP53	7157	TCGA-A8-A06O	G279E
BRCA	TP53	7157	TCGA-A8-A06Q	C238Y
BRCA	TP53	7157	TCGA-A8-A06U	R209fs
BRCA	TP53	7157	TCGA-A8-A06Z	P128fs
BRCA	TP53	7157	TCGA-A8-A079	S215I
BRCA	TP53	7157	TCGA-A8-A07C	F212fs
BRCA	TP53	7157	TCGA-A8-A07R	R248W
BRCA	TP53	7157	TCGA-A8-A07U	F328fs
BRCA	TP53	7157	TCGA-A8-A07W	H179R
BRCA	TP53	7157	TCGA-A8-A081	C141Y
BRCA	TP53	7157	TCGA-A8-A08I	Y163C
BRCA	TP53	7157	TCGA-A8-A08R	N239fs
BRCA	TP53	7157	TCGA-A8-A08X	C176F
BRCA	TP53	7157	TCGA-A8-A092	C238Y
BRCA	TP53	7157	TCGA-A8-A094	R209fs
BRCA	TP53	7157	TCGA-A8-A097	P250fs
BRCA	TP53	7157	TCGA-A8-A09X	M246I
BRCA	TP53	7157	TCGA-AC-A23C	R175fs
BRCA	TP53	7157	TCGA-AC-A5EH	L194R
BRCA	TP53	7157	TCGA-AC-A5XU	R342P
BRCA	TP53	7157	TCGA-AC-A62X	I195T
BRCA	TP53	7157	TCGA-AN-A0AJ	G108fs
BRCA	TP53	7157	TCGA-AN-A0AL	R175H
BRCA	TP53	7157	TCGA-AN-A0AR	EV171fs
BRCA	TP53	7157	TCGA-AN-A0AS	R110del
BRCA	TP53	7157	TCGA-AN-A0FJ	V157fs
BRCA	TP53	7157	TCGA-AN-A0FT	H193R
BRCA	TP53	7157	TCGA-AN-A0FV	L252P
BRCA	TP53	7157	TCGA-AN-A0FX	R248W
BRCA	TP53	7157	TCGA-AN-A0FY	V173M
BRCA	TP53	7157	TCGA-AN-A0G0	R342*
BRCA	TP53	7157	TCGA-AO-A03N	A161T
BRCA	TP53	7157	TCGA-AO-A03O	R175H
BRCA	TP53	7157	TCGA-AO-A03R	L265R
BRCA	TP53	7157	TCGA-AO-A03V	G245D
BRCA	TP53	7157	TCGA-AO-A0J2	R175H
BRCA	TP53	7157	TCGA-AO-A0J6	T211fs
BRCA	TP53	7157	TCGA-AO-A0JB	R213*
BRCA	TP53	7157	TCGA-AO-A0JD	H193L
BRCA	TP53	7157	TCGA-AO-A0JL	R306*
BRCA	TP53	7157	TCGA-AO-A124	R213*
BRCA	TP53	7157	TCGA-AO-A129	R175H
BRCA	TP53	7157	TCGA-AO-A12D	S241fs
BRCA	TP53	7157	TCGA-AQ-A04H	V197G
BRCA	TP53	7157	TCGA-AQ-A04J	L111P
BRCA	TP53	7157	TCGA-AQ-A04L	H193R
BRCA	TP53	7157	TCGA-AQ-A54N	R306*
BRCA	TP53	7157	TCGA-AR-A0TS	E198*
BRCA	TP53	7157	TCGA-AR-A0TX	Y205C
BRCA	TP53	7157	TCGA-AR-A0U0	L194R
BRCA	TP53	7157	TCGA-AR-A0U1	Y220C
BRCA	TP53	7157	TCGA-AR-A0U2	C176F
BRCA	TP53	7157	TCGA-AR-A0U3	Q167fs
BRCA	TP53	7157	TCGA-AR-A1AH	G108fs
BRCA	TP53	7157	TCGA-AR-A1AI	F270I
BRCA	TP53	7157	TCGA-AR-A1AJ	R273H
BRCA	TP53	7157	TCGA-AR-A1AN	R110fs
BRCA	TP53	7157	TCGA-AR-A1AP	R196*
BRCA	TP53	7157	TCGA-AR-A1AQ	R342fs
BRCA	TP53	7157	TCGA-AR-A1AR	S90fs
BRCA	TP53	7157	TCGA-AR-A1AS	R175H
BRCA	TP53	7157	TCGA-AR-A1AW	R273C
BRCA	TP53	7157	TCGA-AR-A1AY	V122fs
BRCA	TP53	7157	TCGA-AR-A24K	F109fs
BRCA	TP53	7157	TCGA-AR-A24P	Y234C
BRCA	TP53	7157	TCGA-AR-A24S	D281V
BRCA	TP53	7157	TCGA-AR-A24T	R273H
BRCA	TP53	7157	TCGA-AR-A251	E285K
BRCA	TP53	7157	TCGA-AR-A254	C124*
BRCA	TP53	7157	TCGA-AR-A256	R110fs
BRCA	TP53	7157	TCGA-AR-A2LR	S241fs
BRCA	TP53	7157	TCGA-AR-A5QQ	R209fs
BRCA	TP53	7157	TCGA-B6-A0I9	C135Y
BRCA	TP53	7157	TCGA-B6-A0IJ	Y220C
BRCA	TP53	7157	TCGA-B6-A0IK	L194R
BRCA	TP53	7157	TCGA-B6-A0IQ	R213*
BRCA	TP53	7157	TCGA-B6-A0RE	S303fs
BRCA	TP53	7157	TCGA-B6-A0RH	Y220S
BRCA	TP53	7157	TCGA-B6-A0RU	R196*
BRCA	TP53	7157	TCGA-B6-A0WX	R248W
BRCA	TP53	7157	TCGA-B6-A0WX	L114*
BRCA	TP53	7157	TCGA-B6-A1KN	L265P
BRCA	TP53	7157	TCGA-B6-A3ZX	V216M
BRCA	TP53	7157	TCGA-B6-A400	G108fs
BRCA	TP53	7157	TCGA-B6-A401	R175H
BRCA	TP53	7157	TCGA-B6-A402	R196*
BRCA	TP53	7157	TCGA-B6-A409	L252fs
BRCA	TP53	7157	TCGA-BH-A0AW	F270S
BRCA	TP53	7157	TCGA-BH-A0B0	R175H
BRCA	TP53	7157	TCGA-BH-A0B3	V216M
BRCA	TP53	7157	TCGA-BH-A0B9	P278T
BRCA	TP53	7157	TCGA-BH-A0BC	R248W
BRCA	TP53	7157	TCGA-BH-A0BG	L201fs
BRCA	TP53	7157	TCGA-BH-A0BL	P151H
BRCA	TP53	7157	TCGA-BH-A0BP	K132N
BRCA	TP53	7157	TCGA-BH-A0BR	V274F
BRCA	TP53	7157	TCGA-BH-A0BT	R158G
BRCA	TP53	7157	TCGA-BH-A0C0	R110fs
BRCA	TP53	7157	TCGA-BH-A0C3	G187S
BRCA	TP53	7157	TCGA-BH-A0DI	I255N
BRCA	TP53	7157	TCGA-BH-A0DL	E286A
BRCA	TP53	7157	TCGA-BH-A0DZ	E258Q
BRCA	TP53	7157	TCGA-BH-A0E0	R175H
BRCA	TP53	7157	TCGA-BH-A0E6	N239fs
BRCA	TP53	7157	TCGA-BH-A0GY	R175H
BRCA	TP53	7157	TCGA-BH-A0H7	G245D
BRCA	TP53	7157	TCGA-BH-A0HX	C135W
BRCA	TP53	7157	TCGA-BH-A0HY	G245D
BRCA	TP53	7157	TCGA-BH-A0RX	R342*
BRCA	TP53	7157	TCGA-BH-A0WA	S241C
BRCA	TP53	7157	TCGA-BH-A18H	Q331*
BRCA	TP53	7157	TCGA-BH-A18Q	P77fs
BRCA	TP53	7157	TCGA-BH-A18T	Y107D
BRCA	TP53	7157	TCGA-BH-A18U	E286K
BRCA	TP53	7157	TCGA-BH-A18V	E56*
BRCA	TP53	7157	TCGA-BH-A1EY	Y126C
BRCA	TP53	7157	TCGA-BH-A1F0	V147fs
BRCA	TP53	7157	TCGA-BH-A1F2	E285K
BRCA	TP53	7157	TCGA-BH-A1F6	S127P
BRCA	TP53	7157	TCGA-BH-A1FD	V173L
BRCA	TP53	7157	TCGA-BH-A1FE	N247I
BRCA	TP53	7157	TCGA-BH-A1FN	R280T
BRCA	TP53	7157	TCGA-BH-A1FU	R175H
BRCA	TP53	7157	TCGA-BH-A202	R213*
BRCA	TP53	7157	TCGA-BH-A203	R273H
BRCA	TP53	7157	TCGA-BH-A5IZ	R273H
BRCA	TP53	7157	TCGA-BH-A5J0	E285K
BRCA	TP53	7157	TCGA-C8-A12K	I195T
BRCA	TP53	7157	TCGA-C8-A12L	C238F
BRCA	TP53	7157	TCGA-C8-A12O	R273H
BRCA	TP53	7157	TCGA-C8-A12P	R248W
BRCA	TP53	7157	TCGA-C8-A12Q	Y205N
BRCA	TP53	7157	TCGA-C8-A12T	T102fs
BRCA	TP53	7157	TCGA-C8-A12W	H193Y
BRCA	TP53	7157	TCGA-C8-A12Z	R342P
BRCA	TP53	7157	TCGA-C8-A130	N131fs
BRCA	TP53	7157	TCGA-C8-A131	R175H
BRCA	TP53	7157	TCGA-C8-A134	R273H
BRCA	TP53	7157	TCGA-C8-A135	S241fs
BRCA	TP53	7157	TCGA-C8-A138	L308fs
BRCA	TP53	7157	TCGA-C8-A1HF	H179Y
BRCA	TP53	7157	TCGA-C8-A1HG	C141R
BRCA	TP53	7157	TCGA-C8-A1HJ	R196*
BRCA	TP53	7157	TCGA-C8-A1HK	R280*
BRCA	TP53	7157	TCGA-C8-A1HM	L194P
BRCA	TP53	7157	TCGA-C8-A26V	I232S
BRCA	TP53	7157	TCGA-C8-A26W	R273L
BRCA	TP53	7157	TCGA-C8-A26X	V173M
BRCA	TP53	7157	TCGA-C8-A275	G266E
BRCA	TP53	7157	TCGA-C8-A278	H168P
BRCA	TP53	7157	TCGA-C8-A27A	G199V
BRCA	TP53	7157	TCGA-C8-A27B	H193R
BRCA	TP53	7157	TCGA-D8-A13Z	C141Y
BRCA	TP53	7157	TCGA-D8-A142	P278A
BRCA	TP53	7157	TCGA-D8-A147	C176F
BRCA	TP53	7157	TCGA-D8-A1J9	V173L
BRCA	TP53	7157	TCGA-D8-A1JF	H179R
BRCA	TP53	7157	TCGA-D8-A1JG	L289F
BRCA	TP53	7157	TCGA-D8-A1JJ	C141Y
BRCA	TP53	7157	TCGA-D8-A1JL	H193L
BRCA	TP53	7157	TCGA-D8-A1JM	R273H
BRCA	TP53	7157	TCGA-D8-A1X5	C238F
BRCA	TP53	7157	TCGA-D8-A1XA	R306*
BRCA	TP53	7157	TCGA-D8-A1XJ	R282G
BRCA	TP53	7157	TCGA-D8-A1XL	R248W
BRCA	TP53	7157	TCGA-D8-A1XT	A276P
BRCA	TP53	7157	TCGA-D8-A1XW	Y126N
BRCA	TP53	7157	TCGA-D8-A1XZ	Q167*
BRCA	TP53	7157	TCGA-D8-A1Y3	R213*
BRCA	TP53	7157	TCGA-D8-A27F	S241fs
BRCA	TP53	7157	TCGA-D8-A27M	R196*
BRCA	TP53	7157	TCGA-D8-A27N	R175H
BRCA	TP53	7157	TCGA-E2-A108	R273H
BRCA	TP53	7157	TCGA-E2-A14N	R196*
BRCA	TP53	7157	TCGA-E2-A14P	V157F
BRCA	TP53	7157	TCGA-E2-A14R	I195T
BRCA	TP53	7157	TCGA-E2-A14X	R213*
BRCA	TP53	7157	TCGA-E2-A14Y	Q136E
BRCA	TP53	7157	TCGA-E2-A150	C176*
BRCA	TP53	7157	TCGA-E2-A152	K132E
BRCA	TP53	7157	TCGA-E2-A158	I195T
BRCA	TP53	7157	TCGA-E2-A159	V216M
BRCA	TP53	7157	TCGA-E2-A15E	H193R
BRCA	TP53	7157	TCGA-E2-A15M	L130V
BRCA	TP53	7157	TCGA-E2-A1B0	K132N
BRCA	TP53	7157	TCGA-E2-A1B6	R342*
BRCA	TP53	7157	TCGA-E2-A1IN	V157G
BRCA	TP53	7157	TCGA-E2-A1IO	P191fs
BRCA	TP53	7157	TCGA-E2-A1L7	I255F
BRCA	TP53	7157	TCGA-E2-A1LE	K164E
BRCA	TP53	7157	TCGA-E2-A1LG	I255del
BRCA	TP53	7157	TCGA-E2-A1LH	K132T
BRCA	TP53	7157	TCGA-E2-A1LK	P85fs
BRCA	TP53	7157	TCGA-E2-A1LS	E286K
BRCA	TP53	7157	TCGA-E2-A2P5	F341S
BRCA	TP53	7157	TCGA-E2-A573	Y220C
BRCA	TP53	7157	TCGA-E9-A1N5	H193R
BRCA	TP53	7157	TCGA-E9-A1N8	T256fs
BRCA	TP53	7157	TCGA-E9-A1N9	R196*
BRCA	TP53	7157	TCGA-E9-A1ND	Y220C
BRCA	TP53	7157	TCGA-E9-A1NF	F113C
BRCA	TP53	7157	TCGA-E9-A1RB	E286Q
BRCA	TP53	7157	TCGA-E9-A1RH	E339fs
BRCA	TP53	7157	TCGA-E9-A243	Y220S
BRCA	TP53	7157	TCGA-E9-A243	W91*
BRCA	TP53	7157	TCGA-E9-A244	R175H
BRCA	TP53	7157	TCGA-E9-A248	H115fs
BRCA	TP53	7157	TCGA-E9-A5FL	H193R
BRCA	TP53	7157	TCGA-EW-A1OY	Q192*
BRCA	TP53	7157	TCGA-EW-A1OZ	E258*
BRCA	TP53	7157	TCGA-EW-A1P4	H179R
BRCA	TP53	7157	TCGA-EW-A1PA	R213*
BRCA	TP53	7157	TCGA-EW-A1PC	R273C
BRCA	TP53	7157	TCGA-EW-A1PH	KG292fs
BRCA	TP53	7157	TCGA-EW-A2FR	R175H
BRCA	TP53	7157	TCGA-EW-A3U0	E204*
BRCA	TP53	7157	TCGA-GI-A2C9	C176Y
BRCA	TP53	7157	TCGA-GM-A2DB	E294*
BRCA	TP53	7157	TCGA-GM-A2DD	R175H
BRCA	TP53	7157	TCGA-GM-A2DH	Q331*
BRCA	TP53	7157	TCGA-GM-A2DI	S261fs
BRCA	TP53	7157	TCGA-GM-A2DL	D281E
BRCA	TP53	7157	TCGA-GM-A3XL	R156del
BRCA	TP53	7157	TCGA-JL-A3YW	E51*
BRCA	TP53	7157	TCGA-LL-A5YO	L194R
BRCA	TP53	7157	TCGA-LL-A5YP	R280K
BRCA	TP53	7157	TCGA-OL-A5D6	C242G
BRCA	TP53	7157	TCGA-OL-A5D7	V272M
BRCA	TP53	7157	TCGA-OL-A5RW	R209fs
BRCA	TP53	7157	TCGA-OL-A5RY	H179Q
BRCA	TP53	7157	TCGA-OL-A66I	R342*
BRCA	TP53	7157	TCGA-PE-A5DE	M169I
COAD	TP53	7157	TCGA-A6-4105	H179R
COAD	TP53	7157	TCGA-A6-5656	V157F
COAD	TP53	7157	TCGA-A6-5659	C135Y
COAD	TP53	7157	TCGA-A6-5660	PHHERC177del
COAD	TP53	7157	TCGA-A6-5662	Y107D
COAD	TP53	7157	TCGA-A6-5665	D207G
COAD	TP53	7157	TCGA-A6-6137	V272L
COAD	TP53	7157	TCGA-A6-6138	R273C
COAD	TP53	7157	TCGA-A6-6138	S127P
COAD	TP53	7157	TCGA-A6-6142	R175C
COAD	TP53	7157	TCGA-A6-6142	S261fs
COAD	TP53	7157	TCGA-A6-6649	V274D
COAD	TP53	7157	TCGA-A6-6649	M237T
COAD	TP53	7157	TCGA-A6-6651	R248Q
COAD	TP53	7157	TCGA-A6-6652	A161T
COAD	TP53	7157	TCGA-A6-6654	E285*
COAD	TP53	7157	TCGA-A6-6654	F109L
COAD	TP53	7157	TCGA-A6-6782	T211I
COAD	TP53	7157	TCGA-AA-3492	P301fs
COAD	TP53	7157	TCGA-AA-3496	C229fs
COAD	TP53	7157	TCGA-AA-3511	G245S
COAD	TP53	7157	TCGA-AA-3526	T125M
COAD	TP53	7157	TCGA-AA-3655	F338L
COAD	TP53	7157	TCGA-AA-3655	R273H
COAD	TP53	7157	TCGA-AA-3660	E343G
COAD	TP53	7157	TCGA-AA-3660	R273H
COAD	TP53	7157	TCGA-AA-3660	R267L
COAD	TP53	7157	TCGA-AA-3660	R248W
COAD	TP53	7157	TCGA-AA-3662	C176Y
COAD	TP53	7157	TCGA-AA-3663	S215R
COAD	TP53	7157	TCGA-AA-3663	S106G
COAD	TP53	7157	TCGA-AA-3663	P98S
COAD	TP53	7157	TCGA-AA-3685	Y205C
COAD	TP53	7157	TCGA-AA-3697	H233Y
COAD	TP53	7157	TCGA-AA-3697	A159V
COAD	TP53	7157	TCGA-AA-3712	P278A
COAD	TP53	7157	TCGA-AA-3712	G244S
COAD	TP53	7157	TCGA-AA-3713	S227P
COAD	TP53	7157	TCGA-AA-3713	S106G
COAD	TP53	7157	TCGA-AA-3713	T81S
COAD	TP53	7157	TCGA-AA-3713	A79D
COAD	TP53	7157	TCGA-AA-A01Z	Q331fs
COAD	TP53	7157	TCGA-AA-A02K	R273C
COAD	TP53	7157	TCGA-AD-5900	T329A
COAD	TP53	7157	TCGA-AD-6548	V216G
COAD	TP53	7157	TCGA-AD-6888	Y236C
COAD	TP53	7157	TCGA-AD-6899	R282W
COAD	TP53	7157	TCGA-AD-6901	G199V
COAD	TP53	7157	TCGA-AD-6963	N310D
COAD	TP53	7157	TCGA-AD-6963	I232S
COAD	TP53	7157	TCGA-AD-6965	R213*
COAD	TP53	7157	TCGA-AU-3779	G334W
COAD	TP53	7157	TCGA-AU-3779	I251T
COAD	TP53	7157	TCGA-AU-6004	E346G
COAD	TP53	7157	TCGA-AU-6004	G245D
COAD	TP53	7157	TCGA-AY-5543	R213*
COAD	TP53	7157	TCGA-AY-6196	S376P
COAD	TP53	7157	TCGA-AY-6196	R273H
COAD	TP53	7157	TCGA-AY-6196	T211A
COAD	TP53	7157	TCGA-AY-6197	E349K
COAD	TP53	7157	TCGA-AY-6197	R175H
COAD	TP53	7157	TCGA-AY-6197	S94P
COAD	TP53	7157	TCGA-AZ-4323	I162N
COAD	TP53	7157	TCGA-AZ-4616	S240R
COAD	TP53	7157	TCGA-AZ-5403	Y205C
COAD	TP53	7157	TCGA-AZ-5403	A79V
COAD	TP53	7157	TCGA-AZ-5407	R175H
COAD	TP53	7157	TCGA-AZ-5407	T150A
COAD	TP53	7157	TCGA-AZ-6598	R282W
COAD	TP53	7157	TCGA-AZ-6598	R158C
COAD	TP53	7157	TCGA-AZ-6598	S96P
COAD	TP53	7157	TCGA-AZ-6598	T81S
COAD	TP53	7157	TCGA-AZ-6598	V10I
COAD	TP53	7157	TCGA-AZ-6598	C229fs
COAD	TP53	7157	TCGA-AZ-6599	E349K
COAD	TP53	7157	TCGA-AZ-6599	R290H
COAD	TP53	7157	TCGA-AZ-6599	G279W
COAD	TP53	7157	TCGA-AZ-6600	D259V
COAD	TP53	7157	TCGA-AZ-6601	F341S
COAD	TP53	7157	TCGA-AZ-6601	G302W
COAD	TP53	7157	TCGA-AZ-6601	R249G
COAD	TP53	7157	TCGA-AZ-6601	R213*
COAD	TP53	7157	TCGA-AZ-6601	N210D
COAD	TP53	7157	TCGA-AZ-6601	E204*
COAD	TP53	7157	TCGA-AZ-6601	R175H
COAD	TP53	7157	TCGA-AZ-6603	K132N
COAD	TP53	7157	TCGA-AZ-6605	R196Q
COAD	TP53	7157	TCGA-AZ-6605	T155I
COAD	TP53	7157	TCGA-AZ-6606	R175H
COAD	TP53	7157	TCGA-AZ-6607	V272M
COAD	TP53	7157	TCGA-AZ-6608	P152fs
COAD	TP53	7157	TCGA-CA-5797	S127F
COAD	TP53	7157	TCGA-CA-6716	L257P
COAD	TP53	7157	TCGA-CA-6717	S376P
COAD	TP53	7157	TCGA-CA-6718	R213*
COAD	TP53	7157	TCGA-CA-6718	S94*
COAD	TP53	7157	TCGA-CK-4947	N239D
COAD	TP53	7157	TCGA-CK-4948	C135Y
COAD	TP53	7157	TCGA-CK-4950	T231I
COAD	TP53	7157	TCGA-CK-4952	K319R
COAD	TP53	7157	TCGA-CK-4952	L206*
COAD	TP53	7157	TCGA-CK-4952	V203A
COAD	TP53	7157	TCGA-CK-4952	L188P
COAD	TP53	7157	TCGA-CK-4952	V73L
COAD	TP53	7157	TCGA-CK-5914	R248Q
COAD	TP53	7157	TCGA-CK-5914	113_114FL>FL
COAD	TP53	7157	TCGA-CM-4743	V274A
COAD	TP53	7157	TCGA-CM-4743	S227P
COAD	TP53	7157	TCGA-CM-4743	L114F
COAD	TP53	7157	TCGA-CM-4744	M246T
COAD	TP53	7157	TCGA-CM-5348	Y205C
COAD	TP53	7157	TCGA-CM-5348	T125A
COAD	TP53	7157	TCGA-CM-5348	T102A
COAD	TP53	7157	TCGA-CM-5349	R282W
COAD	TP53	7157	TCGA-CM-5349	H233L
COAD	TP53	7157	TCGA-CM-5349	S166L
COAD	TP53	7157	TCGA-CM-5860	N210I
COAD	TP53	7157	TCGA-CM-5860	W91*
COAD	TP53	7157	TCGA-CM-5862	R282W
COAD	TP53	7157	TCGA-CM-5864	R267L
COAD	TP53	7157	TCGA-CM-5864	A159P
COAD	TP53	7157	TCGA-CM-5868	R282W
COAD	TP53	7157	TCGA-CM-6161	M237L
COAD	TP53	7157	TCGA-CM-6162	R290S
COAD	TP53	7157	TCGA-CM-6163	R273H
COAD	TP53	7157	TCGA-CM-6163	Y234C
COAD	TP53	7157	TCGA-CM-6164	G266V
COAD	TP53	7157	TCGA-CM-6164	A119V
COAD	TP53	7157	TCGA-CM-6165	S315P
COAD	TP53	7157	TCGA-CM-6166	V73fs
COAD	TP53	7157	TCGA-CM-6167	R267W
COAD	TP53	7157	TCGA-CM-6168	S227P
COAD	TP53	7157	TCGA-CM-6168	L194F
COAD	TP53	7157	TCGA-CM-6168	S121A
COAD	TP53	7157	TCGA-CM-6169	R306*
COAD	TP53	7157	TCGA-CM-6171	S96P
COAD	TP53	7157	TCGA-CM-6172	R248Q
COAD	TP53	7157	TCGA-CM-6172	Q100*
COAD	TP53	7157	TCGA-CM-6675	R342*
COAD	TP53	7157	TCGA-CM-6676	R248W
COAD	TP53	7157	TCGA-CM-6677	R282W
COAD	TP53	7157	TCGA-CM-6679	E198fs
COAD	TP53	7157	TCGA-D5-5538	H214R
COAD	TP53	7157	TCGA-D5-5540	L252P
COAD	TP53	7157	TCGA-D5-5540	R175H
COAD	TP53	7157	TCGA-D5-5541	R273H
COAD	TP53	7157	TCGA-D5-6532	R209G
COAD	TP53	7157	TCGA-D5-6532	R175H
COAD	TP53	7157	TCGA-D5-6533	R248W
COAD	TP53	7157	TCGA-D5-6534	V203fs
COAD	TP53	7157	TCGA-D5-6535	R282W
COAD	TP53	7157	TCGA-D5-6538	G245S
COAD	TP53	7157	TCGA-D5-6539	H214R
COAD	TP53	7157	TCGA-D5-6539	R209*
COAD	TP53	7157	TCGA-D5-6540	Q317R
COAD	TP53	7157	TCGA-D5-6540	R273C
COAD	TP53	7157	TCGA-D5-6541	D186G
COAD	TP53	7157	TCGA-D5-6541	R175H
COAD	TP53	7157	TCGA-D5-6541	S95P
COAD	TP53	7157	TCGA-D5-6898	T211I
COAD	TP53	7157	TCGA-D5-6920	E221G
COAD	TP53	7157	TCGA-D5-6922	R213L
COAD	TP53	7157	TCGA-D5-6922	S121P
COAD	TP53	7157	TCGA-D5-6923	G199V
COAD	TP53	7157	TCGA-D5-6923	C135Y
COAD	TP53	7157	TCGA-D5-6924	Y163C
COAD	TP53	7157	TCGA-D5-6926	R273H
COAD	TP53	7157	TCGA-D5-6927	S392P
COAD	TP53	7157	TCGA-D5-6929	R337L
COAD	TP53	7157	TCGA-D5-6930	S95P
COAD	TP53	7157	TCGA-D5-6931	R181H
COAD	TP53	7157	TCGA-D5-6932	C275Y
COAD	TP53	7157	TCGA-DM-A0XD	E224D
COAD	TP53	7157	TCGA-DM-A0XF	C176F
COAD	TP53	7157	TCGA-DM-A1D4	R248Q
COAD	TP53	7157	TCGA-DM-A1D6	R282W
COAD	TP53	7157	TCGA-DM-A1D6	P278T
COAD	TP53	7157	TCGA-DM-A1D6	G244S
COAD	TP53	7157	TCGA-DM-A1D6	V216L
COAD	TP53	7157	TCGA-DM-A1D6	G108C
COAD	TP53	7157	TCGA-DM-A1D7	R248Q
COAD	TP53	7157	TCGA-DM-A1D8	R175H
COAD	TP53	7157	TCGA-DM-A1D9	R175H
COAD	TP53	7157	TCGA-DM-A1DA	P190L
COAD	TP53	7157	TCGA-DM-A1DB	E349*
COAD	TP53	7157	TCGA-DM-A1DB	R248Q
COAD	TP53	7157	TCGA-DM-A1HA	N268S
COAD	TP53	7157	TCGA-DM-A1HA	R248W
COAD	TP53	7157	TCGA-DM-A1HB	I255T
COAD	TP53	7157	TCGA-DM-A1HB	V218A
COAD	TP53	7157	TCGA-DM-A28E	E285K
COAD	TP53	7157	TCGA-DM-A28F	Y220C
COAD	TP53	7157	TCGA-DM-A28F	F113L
COAD	TP53	7157	TCGA-DM-A28H	R175H
COAD	TP53	7157	TCGA-DM-A28K	S315P
COAD	TP53	7157	TCGA-F4-6459	R248Q
COAD	TP53	7157	TCGA-F4-6460	R337C
COAD	TP53	7157	TCGA-F4-6460	K305N
COAD	TP53	7157	TCGA-F4-6460	C238R
COAD	TP53	7157	TCGA-F4-6460	D186G
COAD	TP53	7157	TCGA-F4-6703	D228G
COAD	TP53	7157	TCGA-F4-6703	W91*
COAD	TP53	7157	TCGA-F4-6704	F109L
COAD	TP53	7157	TCGA-F4-6805	R248W
COAD	TP53	7157	TCGA-F4-6806	S313G
COAD	TP53	7157	TCGA-F4-6807	A159P
COAD	TP53	7157	TCGA-F4-6808	R342*
COAD	TP53	7157	TCGA-F4-6809	K132R
COAD	TP53	7157	TCGA-F4-6854	R282W
COAD	TP53	7157	TCGA-F4-6854	R175H
COAD	TP53	7157	TCGA-F4-6856	R306*
COAD	TP53	7157	TCGA-G4-6293	H233Y
COAD	TP53	7157	TCGA-G4-6293	E221V
COAD	TP53	7157	TCGA-G4-6293	N200D
COAD	TP53	7157	TCGA-G4-6299	F341L
COAD	TP53	7157	TCGA-G4-6299	R196*
COAD	TP53	7157	TCGA-G4-6303	R213*
COAD	TP53	7157	TCGA-G4-6303	R175H
COAD	TP53	7157	TCGA-G4-6303	S166P
COAD	TP53	7157	TCGA-G4-6306	R175H
COAD	TP53	7157	TCGA-G4-6307	D259Y
COAD	TP53	7157	TCGA-G4-6310	M237T
COAD	TP53	7157	TCGA-G4-6310	R175H
COAD	TP53	7157	TCGA-G4-6310	G105S
COAD	TP53	7157	TCGA-G4-6315	R248W
COAD	TP53	7157	TCGA-G4-6315	L45P
COAD	TP53	7157	TCGA-G4-6317	R248Q
COAD	TP53	7157	TCGA-G4-6317	V122M
COAD	TP53	7157	TCGA-G4-6317	F109S
COAD	TP53	7157	TCGA-G4-6321	I251T
COAD	TP53	7157	TCGA-G4-6323	C242R
COAD	TP53	7157	TCGA-G4-6323	P85H
COAD	TP53	7157	TCGA-G4-6586	R213*
COAD	TP53	7157	TCGA-G4-6625	Y220C
COAD	TP53	7157	TCGA-G4-6625	F113S
COAD	TP53	7157	TCGA-G4-6626	R196*
COAD	TP53	7157	TCGA-G4-6626	R175H
COAD	TP53	7157	TCGA-G4-6626	S116P
COAD	TP53	7157	TCGA-G4-6628	L252F
HNSC	TP53	7157	TCGA-BA-4074	E258D
HNSC	TP53	7157	TCGA-BA-4076	Q136P
HNSC	TP53	7157	TCGA-BA-5151	V143M
HNSC	TP53	7157	TCGA-BA-5152	G245S
HNSC	TP53	7157	TCGA-BA-5555	Y236C
HNSC	TP53	7157	TCGA-BA-5557	L201*
HNSC	TP53	7157	TCGA-BA-5558	R175H
HNSC	TP53	7157	TCGA-BA-5558	R282W
HNSC	TP53	7157	TCGA-BA-6868	L194P
HNSC	TP53	7157	TCGA-BA-6869	C238F
HNSC	TP53	7157	TCGA-BA-6869	R156P
HNSC	TP53	7157	TCGA-BA-6870	C242Y
HNSC	TP53	7157	TCGA-BA-6872	R175H
HNSC	TP53	7157	TCGA-BA-6873	H193L
HNSC	TP53	7157	TCGA-BA-6873	PHHERC177del
HNSC	TP53	7157	TCGA-BA-7269	P223fs
HNSC	TP53	7157	TCGA-BA-A4IF	F134V
HNSC	TP53	7157	TCGA-BA-A4II	A276D
HNSC	TP53	7157	TCGA-BA-A6DA	V272M
HNSC	TP53	7157	TCGA-BA-A6DB	R273C
HNSC	TP53	7157	TCGA-BA-A6DD	R273H
HNSC	TP53	7157	TCGA-BA-A6DE	V173M
HNSC	TP53	7157	TCGA-BA-A6DG	R196*
HNSC	TP53	7157	TCGA-BA-A6DG	R280G
HNSC	TP53	7157	TCGA-BA-A6DI	C176Y
HNSC	TP53	7157	TCGA-BA-A6DI	P47fs
HNSC	TP53	7157	TCGA-BA-A6DL	G244V
HNSC	TP53	7157	TCGA-BA-A6DL	G105V
HNSC	TP53	7157	TCGA-BB-4224	Q144*
HNSC	TP53	7157	TCGA-BB-4224	P219fs
HNSC	TP53	7157	TCGA-BB-4227	R213*
HNSC	TP53	7157	TCGA-BB-7862	V157F
HNSC	TP53	7157	TCGA-BB-7870	E198fs
HNSC	TP53	7157	TCGA-BB-7871	R273S
HNSC	TP53	7157	TCGA-BB-7872	EVRVC271fs
HNSC	TP53	7157	TCGA-BB-8601	F328fs
HNSC	TP53	7157	TCGA-BB-A5HU	C176Y
HNSC	TP53	7157	TCGA-BB-A5HY	DS184fs
HNSC	TP53	7157	TCGA-BB-A5HZ	E180K
HNSC	TP53	7157	TCGA-BB-A5HZ	R248W
HNSC	TP53	7157	TCGA-C9-A47Z	I195T
HNSC	TP53	7157	TCGA-C9-A47Z	Y103fs
HNSC	TP53	7157	TCGA-C9-A480	G245D
HNSC	TP53	7157	TCGA-CN-4723	C242F
HNSC	TP53	7157	TCGA-CN-4725	C275F
HNSC	TP53	7157	TCGA-CN-4727	E298*
HNSC	TP53	7157	TCGA-CN-4728	P58fs
HNSC	TP53	7157	TCGA-CN-4729	V157F
HNSC	TP53	7157	TCGA-CN-4729	H179R
HNSC	TP53	7157	TCGA-CN-4731	E171*
HNSC	TP53	7157	TCGA-CN-4733	R273H
HNSC	TP53	7157	TCGA-CN-4735	M237I
HNSC	TP53	7157	TCGA-CN-4736	H179Y
HNSC	TP53	7157	TCGA-CN-4736	H193P
HNSC	TP53	7157	TCGA-CN-4737	H168L
HNSC	TP53	7157	TCGA-CN-4738	H179Y
HNSC	TP53	7157	TCGA-CN-4738	Q331*
HNSC	TP53	7157	TCGA-CN-4739	R337C
HNSC	TP53	7157	TCGA-CN-4740	Q136*
HNSC	TP53	7157	TCGA-CN-4742	E294*
HNSC	TP53	7157	TCGA-CN-5356	R273H
HNSC	TP53	7157	TCGA-CN-5358	R209fs
HNSC	TP53	7157	TCGA-CN-5359	L201*
HNSC	TP53	7157	TCGA-CN-5360	P153fs
HNSC	TP53	7157	TCGA-CN-5363	R283fs
HNSC	TP53	7157	TCGA-CN-5364	E298*
HNSC	TP53	7157	TCGA-CN-5365	H193L
HNSC	TP53	7157	TCGA-CN-5366	V173M
HNSC	TP53	7157	TCGA-CN-5367	R273C
HNSC	TP53	7157	TCGA-CN-5367	A161T
HNSC	TP53	7157	TCGA-CN-5370	R175H
HNSC	TP53	7157	TCGA-CN-5373	G245V
HNSC	TP53	7157	TCGA-CN-6011	P278S
HNSC	TP53	7157	TCGA-CN-6011	Y205fs
HNSC	TP53	7157	TCGA-CN-6012	Y126S
HNSC	TP53	7157	TCGA-CN-6013	R282W
HNSC	TP53	7157	TCGA-CN-6016	G245S
HNSC	TP53	7157	TCGA-CN-6017	AAPTP78fs
HNSC	TP53	7157	TCGA-CN-6018	R248W
HNSC	TP53	7157	TCGA-CN-6020	E224D
HNSC	TP53	7157	TCGA-CN-6021	R65fs
HNSC	TP53	7157	TCGA-CN-6022	R248W
HNSC	TP53	7157	TCGA-CN-6023	G245S
HNSC	TP53	7157	TCGA-CN-6024	L265R
HNSC	TP53	7157	TCGA-CN-6988	KTCP139fs
HNSC	TP53	7157	TCGA-CN-6989	I255fs
HNSC	TP53	7157	TCGA-CN-6992	G245D
HNSC	TP53	7157	TCGA-CN-6992	R249M
HNSC	TP53	7157	TCGA-CN-6992	Q331H
HNSC	TP53	7157	TCGA-CN-6994	R175H
HNSC	TP53	7157	TCGA-CN-6994	R283P
HNSC	TP53	7157	TCGA-CN-6995	E298*
HNSC	TP53	7157	TCGA-CN-6995	L330fs
HNSC	TP53	7157	TCGA-CN-6996	C238F
HNSC	TP53	7157	TCGA-CN-6997	Q136*
HNSC	TP53	7157	TCGA-CN-6998	R306*
HNSC	TP53	7157	TCGA-CN-A497	G266*
HNSC	TP53	7157	TCGA-CN-A497	R283P
HNSC	TP53	7157	TCGA-CN-A498	H297fs
HNSC	TP53	7157	TCGA-CN-A49A	R273C
HNSC	TP53	7157	TCGA-CN-A49B	R282W
HNSC	TP53	7157	TCGA-CN-A63T	V157F
HNSC	TP53	7157	TCGA-CN-A63W	E298*
HNSC	TP53	7157	TCGA-CN-A641	D281Y
HNSC	TP53	7157	TCGA-CN-A6V3	G105V
HNSC	TP53	7157	TCGA-CQ-5326	R249S
HNSC	TP53	7157	TCGA-CQ-5329	R273H
HNSC	TP53	7157	TCGA-CQ-5330	G266R
HNSC	TP53	7157	TCGA-CQ-5331	R280T
HNSC	TP53	7157	TCGA-CQ-5332	P151S
HNSC	TP53	7157	TCGA-CQ-5334	R158H
HNSC	TP53	7157	TCGA-CQ-5334	S166*
HNSC	TP53	7157	TCGA-CQ-6218	V218G
HNSC	TP53	7157	TCGA-CQ-6218	L194fs
HNSC	TP53	7157	TCGA-CQ-6219	R213P
HNSC	TP53	7157	TCGA-CQ-6220	R280G
HNSC	TP53	7157	TCGA-CQ-6221	V272M
HNSC	TP53	7157	TCGA-CQ-6222	R213*
HNSC	TP53	7157	TCGA-CQ-6222	R282W
HNSC	TP53	7157	TCGA-CQ-6223	A159V
HNSC	TP53	7157	TCGA-CQ-6224	R248Q
HNSC	TP53	7157	TCGA-CQ-6225	C176S
HNSC	TP53	7157	TCGA-CQ-6228	K101*
HNSC	TP53	7157	TCGA-CQ-6229	R213*
HNSC	TP53	7157	TCGA-CQ-7063	H179N
HNSC	TP53	7157	TCGA-CQ-7065	H179P
HNSC	TP53	7157	TCGA-CQ-7069	275_276insVC
HNSC	TP53	7157	TCGA-CQ-7072	V157F
HNSC	TP53	7157	TCGA-CQ-A4C6	E294*
HNSC	TP53	7157	TCGA-CQ-A4C7	K305*
HNSC	TP53	7157	TCGA-CQ-A4C9	H179L
HNSC	TP53	7157	TCGA-CQ-A4CB	V218G
HNSC	TP53	7157	TCGA-CQ-A4CD	Q136E
HNSC	TP53	7157	TCGA-CQ-A4CD	LM383fs
HNSC	TP53	7157	TCGA-CQ-A4CE	R196*
HNSC	TP53	7157	TCGA-CQ-A4CH	V31fs
HNSC	TP53	7157	TCGA-CR-6474	G245V
HNSC	TP53	7157	TCGA-CR-6477	R342fs
HNSC	TP53	7157	TCGA-CR-6478	H179R
HNSC	TP53	7157	TCGA-CR-6484	R196*
HNSC	TP53	7157	TCGA-CR-6491	M237V
HNSC	TP53	7157	TCGA-CR-6491	H179R
HNSC	TP53	7157	TCGA-CR-6493	S127Y
HNSC	TP53	7157	TCGA-CR-6493	C229fs
HNSC	TP53	7157	TCGA-CR-7364	P85fs
HNSC	TP53	7157	TCGA-CR-7365	V216M
HNSC	TP53	7157	TCGA-CR-7368	R248Q
HNSC	TP53	7157	TCGA-CR-7370	C238S
HNSC	TP53	7157	TCGA-CR-7371	R175H
HNSC	TP53	7157	TCGA-CR-7372	A79fs
HNSC	TP53	7157	TCGA-CR-7374	G154fs
HNSC	TP53	7157	TCGA-CR-7376	R280S
HNSC	TP53	7157	TCGA-CR-7377	R306*
HNSC	TP53	7157	TCGA-CR-7379	Q136H
HNSC	TP53	7157	TCGA-CR-7380	R282W
HNSC	TP53	7157	TCGA-CR-7386	T211fs
HNSC	TP53	7157	TCGA-CR-7388	R273C
HNSC	TP53	7157	TCGA-CR-7389	P36fs
HNSC	TP53	7157	TCGA-CR-7390	S106R
HNSC	TP53	7157	TCGA-CR-7393	D42fs
HNSC	TP53	7157	TCGA-CR-7394	R273H
HNSC	TP53	7157	TCGA-CR-7397	R248W
HNSC	TP53	7157	TCGA-CR-7398	R337L
HNSC	TP53	7157	TCGA-CR-7399	R213L
HNSC	TP53	7157	TCGA-CR-7399	P278S
HNSC	TP53	7157	TCGA-CR-7402	R267P
HNSC	TP53	7157	TCGA-CV-5430	R282W
HNSC	TP53	7157	TCGA-CV-5430	SWPL90fs
HNSC	TP53	7157	TCGA-CV-5434	R213*
HNSC	TP53	7157	TCGA-CV-5434	Y236C
HNSC	TP53	7157	TCGA-CV-5434	R213*
HNSC	TP53	7157	TCGA-CV-5434	Y236C
HNSC	TP53	7157	TCGA-CV-5435	W91*
HNSC	TP53	7157	TCGA-CV-5436	G266E
HNSC	TP53	7157	TCGA-CV-5436	E56*
HNSC	TP53	7157	TCGA-CV-5436	G266E
HNSC	TP53	7157	TCGA-CV-5436	E56*
HNSC	TP53	7157	TCGA-CV-5439	Q317fs
HNSC	TP53	7157	TCGA-CV-5440	R110L
HNSC	TP53	7157	TCGA-CV-5440	C176Y
HNSC	TP53	7157	TCGA-CV-5444	M1V
HNSC	TP53	7157	TCGA-CV-5444	139_142KTCP>T
HNSC	TP53	7157	TCGA-CV-5966	P151T
HNSC	TP53	7157	TCGA-CV-5970	R248Q
HNSC	TP53	7157	TCGA-CV-5973	R282W
HNSC	TP53	7157	TCGA-CV-5976	R110L
HNSC	TP53	7157	TCGA-CV-5976	Y220C
HNSC	TP53	7157	TCGA-CV-5977	E286K
HNSC	TP53	7157	TCGA-CV-5978	V172F
HNSC	TP53	7157	TCGA-CV-5979	R248Q
HNSC	TP53	7157	TCGA-CV-6003	R342*
HNSC	TP53	7157	TCGA-CV-6436	R273H
HNSC	TP53	7157	TCGA-CV-6933	Q192*
HNSC	TP53	7157	TCGA-CV-6934	Y205C
HNSC	TP53	7157	TCGA-CV-6935	C242S
HNSC	TP53	7157	TCGA-CV-6936	V173L
HNSC	TP53	7157	TCGA-CV-6937	L206fs
HNSC	TP53	7157	TCGA-CV-6940	VCACPG274del
HNSC	TP53	7157	TCGA-CV-6941	PHHERC177del
HNSC	TP53	7157	TCGA-CV-6942	Q331*
HNSC	TP53	7157	TCGA-CV-6942	R213*
HNSC	TP53	7157	TCGA-CV-6943	R248W
HNSC	TP53	7157	TCGA-CV-6945	H193L
HNSC	TP53	7157	TCGA-CV-6948	G302fs
HNSC	TP53	7157	TCGA-CV-6950	V203fs
HNSC	TP53	7157	TCGA-CV-6951	T211I
HNSC	TP53	7157	TCGA-CV-6951	F270C
HNSC	TP53	7157	TCGA-CV-6951	T211I
HNSC	TP53	7157	TCGA-CV-6951	F270C
HNSC	TP53	7157	TCGA-CV-6952	C275F
HNSC	TP53	7157	TCGA-CV-6953	R248W
HNSC	TP53	7157	TCGA-CV-6956	RL110fs
HNSC	TP53	7157	TCGA-CV-6959	PS98fs
HNSC	TP53	7157	TCGA-CV-6960	G266*
HNSC	TP53	7157	TCGA-CV-6962	H193R
HNSC	TP53	7157	TCGA-CV-7089	Y163C
HNSC	TP53	7157	TCGA-CV-7090	R273H
HNSC	TP53	7157	TCGA-CV-7091	L26fs
HNSC	TP53	7157	TCGA-CV-7095	R196*
HNSC	TP53	7157	TCGA-CV-7099	E285K
HNSC	TP53	7157	TCGA-CV-7101	E171*
HNSC	TP53	7157	TCGA-CV-7102	G266E
HNSC	TP53	7157	TCGA-CV-7103	PPP151fs
HNSC	TP53	7157	TCGA-CV-7104	Q38*
HNSC	TP53	7157	TCGA-CV-7177	P151H
HNSC	TP53	7157	TCGA-CV-7178	267_273RNSFEVR>R
HNSC	TP53	7157	TCGA-CV-7180	R248W
HNSC	TP53	7157	TCGA-CV-7235	Y234C
HNSC	TP53	7157	TCGA-CV-7236	V143M
HNSC	TP53	7157	TCGA-CV-7238	R196*
HNSC	TP53	7157	TCGA-CV-7242	V173M
HNSC	TP53	7157	TCGA-CV-7243	TRVRAMA155del
HNSC	TP53	7157	TCGA-CV-7245	R282W
HNSC	TP53	7157	TCGA-CV-7247	K132N
HNSC	TP53	7157	TCGA-CV-7248	C242F
HNSC	TP53	7157	TCGA-CV-7252	Q52*
HNSC	TP53	7157	TCGA-CV-7252	L194fs
HNSC	TP53	7157	TCGA-CV-7253	E271V
HNSC	TP53	7157	TCGA-CV-7254	E258A
HNSC	TP53	7157	TCGA-CV-7255	R306*
HNSC	TP53	7157	TCGA-CV-7263	Y103*
HNSC	TP53	7157	TCGA-CV-7407	R175H
HNSC	TP53	7157	TCGA-CV-7407	M246I
HNSC	TP53	7157	TCGA-CV-7409	C135fs
HNSC	TP53	7157	TCGA-CV-7413	G105C
HNSC	TP53	7157	TCGA-CV-7414	E285K
HNSC	TP53	7157	TCGA-CV-7415	M133K
HNSC	TP53	7157	TCGA-CV-7416	R175H
HNSC	TP53	7157	TCGA-CV-7418	R249S
HNSC	TP53	7157	TCGA-CV-7421	S127F
HNSC	TP53	7157	TCGA-CV-7422	Q104*
HNSC	TP53	7157	TCGA-CV-7424	R306*
HNSC	TP53	7157	TCGA-CV-7430	Y126C
HNSC	TP53	7157	TCGA-CV-7432	SSCM240fs
HNSC	TP53	7157	TCGA-CV-7433	P278S
HNSC	TP53	7157	TCGA-CV-7434	C135fs
HNSC	TP53	7157	TCGA-CV-7435	Y220C
HNSC	TP53	7157	TCGA-CV-7437	G117fs
HNSC	TP53	7157	TCGA-CV-7438	R213*
HNSC	TP53	7157	TCGA-CV-7446	Y163C
HNSC	TP53	7157	TCGA-CV-7568	P278S
HNSC	TP53	7157	TCGA-CV-A45P	R283H
HNSC	TP53	7157	TCGA-CV-A45R	P278S
HNSC	TP53	7157	TCGA-CV-A45U	E298*
HNSC	TP53	7157	TCGA-CV-A45W	E298*
HNSC	TP53	7157	TCGA-CV-A45W	Y220C
HNSC	TP53	7157	TCGA-CV-A45Y	H178fs
HNSC	TP53	7157	TCGA-CV-A45Z	A159P
HNSC	TP53	7157	TCGA-CV-A460	R273H
HNSC	TP53	7157	TCGA-CV-A461	Y236C
HNSC	TP53	7157	TCGA-CV-A463	R280K
HNSC	TP53	7157	TCGA-CV-A464	R175H
HNSC	TP53	7157	TCGA-CV-A464	R248Q
HNSC	TP53	7157	TCGA-CV-A465	R110L
HNSC	TP53	7157	TCGA-CV-A468	R342*
HNSC	TP53	7157	TCGA-CV-A468	F341L
HNSC	TP53	7157	TCGA-CV-A6JD	T125M
HNSC	TP53	7157	TCGA-CV-A6JD	C141F
HNSC	TP53	7157	TCGA-CV-A6JE	R280S
HNSC	TP53	7157	TCGA-CV-A6JE	Y220C
HNSC	TP53	7157	TCGA-CV-A6JM	H193L
HNSC	TP53	7157	TCGA-CV-A6JM	R156fs
HNSC	TP53	7157	TCGA-CV-A6JN	QL136fs
HNSC	TP53	7157	TCGA-CV-A6JT	R337C
HNSC	TP53	7157	TCGA-CV-A6JT	Y234C
HNSC	TP53	7157	TCGA-CV-A6JY	L145fs
HNSC	TP53	7157	TCGA-CV-A6JZ	C176F
HNSC	TP53	7157	TCGA-CV-A6K2	M246I
HNSC	TP53	7157	TCGA-CX-7082	R213*
HNSC	TP53	7157	TCGA-CX-7086	K292fs
HNSC	TP53	7157	TCGA-CX-7219	R196P
HNSC	TP53	7157	TCGA-CX-A4AQ	E286*
HNSC	TP53	7157	TCGA-D6-6515	R273H
HNSC	TP53	7157	TCGA-D6-6516	G262V
HNSC	TP53	7157	TCGA-D6-6517	R175H
HNSC	TP53	7157	TCGA-D6-6823	L137Q
HNSC	TP53	7157	TCGA-D6-6826	V173G
HNSC	TP53	7157	TCGA-D6-8568	Y163H
HNSC	TP53	7157	TCGA-D6-8569	C277G
HNSC	TP53	7157	TCGA-D6-A4Z9	Y163C
HNSC	TP53	7157	TCGA-D6-A4ZB	L194R
HNSC	TP53	7157	TCGA-D6-A6EM	H179R
HNSC	TP53	7157	TCGA-D6-A6EO	PQHLIR191fs
HNSC	TP53	7157	TCGA-D6-A6EP	P128fs
HNSC	TP53	7157	TCGA-D6-A6EQ	R337C
HNSC	TP53	7157	TCGA-D6-A74Q	E68*
HNSC	TP53	7157	TCGA-DQ-5624	-222fs
HNSC	TP53	7157	TCGA-DQ-5629	V157F
HNSC	TP53	7157	TCGA-DQ-5630	KKPLDGE320fs
HNSC	TP53	7157	TCGA-DQ-5631	E336*
HNSC	TP53	7157	TCGA-DQ-5631	G245S
HNSC	TP53	7157	TCGA-DQ-7588	H179fs
HNSC	TP53	7157	TCGA-DQ-7589	R273L
HNSC	TP53	7157	TCGA-DQ-7592	Y236D
HNSC	TP53	7157	TCGA-DQ-7595	R196P
HNSC	TP53	7157	TCGA-F7-7848	E286V
HNSC	TP53	7157	TCGA-F7-7848	P58fs
HNSC	TP53	7157	TCGA-F7-8489	G266E
HNSC	TP53	7157	TCGA-F7-A50G	Q331H
HNSC	TP53	7157	TCGA-F7-A50I	C275Y
HNSC	TP53	7157	TCGA-F7-A61S	R110C
HNSC	TP53	7157	TCGA-F7-A61S	R248Q
HNSC	TP53	7157	TCGA-F7-A61V	VRR173del
HNSC	TP53	7157	TCGA-F7-A61W	F328fs
HNSC	TP53	7157	TCGA-F7-A620	P151S
HNSC	TP53	7157	TCGA-F7-A623	S90fs
HNSC	TP53	7157	TCGA-F7-A624	N239D
HNSC	TP53	7157	TCGA-F7-A624	T256I
HNSC	TP53	7157	TCGA-H7-8501	Y163C
HNSC	TP53	7157	TCGA-H7-8501	E56*
HNSC	TP53	7157	TCGA-H7-A6C4	R196*
HNSC	TP53	7157	TCGA-HD-7229	H179Y
HNSC	TP53	7157	TCGA-HD-7753	274_275insV
HNSC	TP53	7157	TCGA-HD-7831	S215fs
HNSC	TP53	7157	TCGA-HD-7917	E204*
HNSC	TP53	7157	TCGA-HD-8224	R337C
HNSC	TP53	7157	TCGA-HD-8634	R158L
HNSC	TP53	7157	TCGA-HD-8635	H179R
HNSC	TP53	7157	TCGA-HD-A633	L348S
HNSC	TP53	7157	TCGA-HD-A633	S261fs
HNSC	TP53	7157	TCGA-HD-A6HZ	R306*
HNSC	TP53	7157	TCGA-HD-A6HZ	Y236C
HNSC	TP53	7157	TCGA-IQ-7630	G245S
HNSC	TP53	7157	TCGA-IQ-7630	R248Q
HNSC	TP53	7157	TCGA-IQ-A61G	S241C
HNSC	TP53	7157	TCGA-IQ-A61H	R196*
HNSC	TP53	7157	TCGA-IQ-A61O	R213*
HNSC	TP53	7157	TCGA-IQ-A6SG	R282W
HNSC	TP53	7157	TCGA-IQ-A6SH	Q192*
HNSC	TP53	7157	TCGA-KU-A66T	E271K
HNSC	TP53	7157	TCGA-MT-A51W	N239D
HNSC	TP53	7157	TCGA-MT-A7BN	H214fs
HNSC	TP53	7157	TCGA-MZ-A7D7	P250fs
HNSC	TP53	7157	TCGA-MZ-A7D7	N200fs
HNSC	TP53	7157	TCGA-P3-A5Q6	R248Q
HNSC	TP53	7157	TCGA-P3-A5QA	H193Y
HNSC	TP53	7157	TCGA-P3-A6SX	Y163*
HNSC	TP53	7157	TCGA-P3-A6T0	I251N
HNSC	TP53	7157	TCGA-P3-A6T2	D259N
HNSC	TP53	7157	TCGA-P3-A6T2	R283P
HNSC	TP53	7157	TCGA-P3-A6T3	R306*
HNSC	TP53	7157	TCGA-P3-A6T3	G245S
HNSC	TP53	7157	TCGA-P3-A6T4	Y205*
HNSC	TP53	7157	TCGA-P3-A6T5	R196P
HNSC	TP53	7157	TCGA-P3-A6T7	C238fs
HNSC	TP53	7157	TCGA-P3-A6T8	Y220C
HNSC	TP53	7157	TCGA-QK-A64Z	R273C
HNSC	TP53	7157	TCGA-QK-A652	R248Q
HNSC	TP53	7157	TCGA-QK-A652	G245S
HNSC	TP53	7157	TCGA-QK-A6IG	E285*
HNSC	TP53	7157	TCGA-QK-A6IH	C141Y
HNSC	TP53	7157	TCGA-QK-A6II	E271K
HNSC	TP53	7157	TCGA-QK-A6IJ	H178fs
HNSC	TP53	7157	TCGA-QK-A6VB	Y220C
HNSC	TP53	7157	TCGA-QK-A6VC	Q144*
HNSC	TP53	7157	TCGA-RS-A6TO	Q192*
HNSC	TP53	7157	TCGA-RS-A6TO	R282W
HNSC	TP53	7157	TCGA-T2-A6WZ	V272M
HNSC	TP53	7157	TCGA-UF-A719	I195F
HNSC	TP53	7157	TCGA-UF-A71A	R248Q
HNSC	TP53	7157	TCGA-UF-A71D	A84fs
HNSC	TP53	7157	TCGA-UF-A7J9	G245C
HNSC	TP53	7157	TCGA-UF-A7JA	E68*
HNSC	TP53	7157	TCGA-UF-A7JA	R175H
HNSC	TP53	7157	TCGA-UF-A7JD	R213*
HNSC	TP53	7157	TCGA-UF-A7JF	V157F
HNSC	TP53	7157	TCGA-UF-A7JF	G199*
HNSC	TP53	7157	TCGA-UF-A7JH	D281fs
HNSC	TP53	7157	TCGA-UF-A7JJ	V73fs
HNSC	TP53	7157	TCGA-UF-A7JK	RVEYL202del
HNSC	TP53	7157	TCGA-UF-A7JO	R213L
HNSC	TP53	7157	TCGA-UF-A7JO	S106R
HNSC	TP53	7157	TCGA-UF-A7JS	R175H
HNSC	TP53	7157	TCGA-UF-A7JS	R282W
HNSC	TP53	7157	TCGA-UF-A7JT	R273C
HNSC	TP53	7157	TCGA-WA-A7GZ	H193P
LGG	TP53	7157	TCGA-CS-4938	R248W
LGG	TP53	7157	TCGA-CS-4942	C275F
LGG	TP53	7157	TCGA-CS-4943	Y220C
LGG	TP53	7157	TCGA-CS-4943	G245S
LGG	TP53	7157	TCGA-CS-5393	P250L
LGG	TP53	7157	TCGA-CS-5396	R273H
LGG	TP53	7157	TCGA-CS-6290	H179R
LGG	TP53	7157	TCGA-CS-6665	P278fs
LGG	TP53	7157	TCGA-CS-6666	R175H
LGG	TP53	7157	TCGA-CS-6666	T155P
LGG	TP53	7157	TCGA-CS-6667	S127F
LGG	TP53	7157	TCGA-DB-5270	Y234C
LGG	TP53	7157	TCGA-DB-5270	P151S
LGG	TP53	7157	TCGA-DB-5273	R273H
LGG	TP53	7157	TCGA-DB-5275	P250L
LGG	TP53	7157	TCGA-DB-5276	G245D
LGG	TP53	7157	TCGA-DB-5277	Y236C
LGG	TP53	7157	TCGA-DB-5280	R273H
LGG	TP53	7157	TCGA-DB-5280	T155N
LGG	TP53	7157	TCGA-DB-5281	R248Q
LGG	TP53	7157	TCGA-DB-A4X9	G266R
LGG	TP53	7157	TCGA-DB-A4X9	G266E
LGG	TP53	7157	TCGA-DB-A4XB	R248Q
LGG	TP53	7157	TCGA-DB-A4XC	S94*
LGG	TP53	7157	TCGA-DB-A4XD	Y220C
LGG	TP53	7157	TCGA-DB-A4XD	C141Y
LGG	TP53	7157	TCGA-DB-A4XE	S241Y
LGG	TP53	7157	TCGA-DB-A4XF	H193R
LGG	TP53	7157	TCGA-DB-A64S	L194R
LGG	TP53	7157	TCGA-DB-A64X	Y220H
LGG	TP53	7157	TCGA-DB-A64X	R273C
LGG	TP53	7157	TCGA-DB-A75L	V274F
LGG	TP53	7157	TCGA-DB-A75M	C275F
LGG	TP53	7157	TCGA-DB-A75O	V122fs
LGG	TP53	7157	TCGA-DH-5140	M237V
LGG	TP53	7157	TCGA-DH-5140	G334fs
LGG	TP53	7157	TCGA-DH-5142	H193R
LGG	TP53	7157	TCGA-DH-5143	L265R
LGG	TP53	7157	TCGA-DH-5143	R248Q
LGG	TP53	7157	TCGA-DH-A66B	K320fs
LGG	TP53	7157	TCGA-DH-A66D	R175G
LGG	TP53	7157	TCGA-DH-A66G	H179D
LGG	TP53	7157	TCGA-DH-A7UT	K132N
LGG	TP53	7157	TCGA-DH-A7UU	R273L
LGG	TP53	7157	TCGA-DH-A7UV	R273C
LGG	TP53	7157	TCGA-DU-5851	R273C
LGG	TP53	7157	TCGA-DU-5853	R273C
LGG	TP53	7157	TCGA-DU-5855	R273C
LGG	TP53	7157	TCGA-DU-5871	R273C
LGG	TP53	7157	TCGA-DU-5872	H179R
LGG	TP53	7157	TCGA-DU-6392	R175C
LGG	TP53	7157	TCGA-DU-6392	R267W
LGG	TP53	7157	TCGA-DU-6395	V143G
LGG	TP53	7157	TCGA-DU-6395	F109V
LGG	TP53	7157	TCGA-DU-6396	R273C
LGG	TP53	7157	TCGA-DU-6399	Y126D
LGG	TP53	7157	TCGA-DU-6399	RDRRTEE280fs
LGG	TP53	7157	TCGA-DU-6401	R337C
LGG	TP53	7157	TCGA-DU-6407	F109V
LGG	TP53	7157	TCGA-DU-6408	I255F
LGG	TP53	7157	TCGA-DU-6408	R273C
LGG	TP53	7157	TCGA-DU-6542	Y220C
LGG	TP53	7157	TCGA-DU-7008	F270S
LGG	TP53	7157	TCGA-DU-7010	H179R
LGG	TP53	7157	TCGA-DU-7011	R282W
LGG	TP53	7157	TCGA-DU-7013	V216M
LGG	TP53	7157	TCGA-DU-7015	I195T
LGG	TP53	7157	TCGA-DU-7019	R175H
LGG	TP53	7157	TCGA-DU-7298	H193P
LGG	TP53	7157	TCGA-DU-7299	P278L
LGG	TP53	7157	TCGA-DU-7300	R282W
LGG	TP53	7157	TCGA-DU-7301	Q136E
LGG	TP53	7157	TCGA-DU-7304	R273C
LGG	TP53	7157	TCGA-DU-7306	R248Q
LGG	TP53	7157	TCGA-DU-7309	R248Q
LGG	TP53	7157	TCGA-DU-8163	R273L
LGG	TP53	7157	TCGA-DU-8165	R158S
LGG	TP53	7157	TCGA-DU-8165	R273C
LGG	TP53	7157	TCGA-DU-8166	R273C
LGG	TP53	7157	TCGA-DU-8167	V173L
LGG	TP53	7157	TCGA-DU-A5TP	R282W
LGG	TP53	7157	TCGA-DU-A5TR	R273C
LGG	TP53	7157	TCGA-DU-A5TT	VLPCPQ126fs
LGG	TP53	7157	TCGA-DU-A5TU	Q136E
LGG	TP53	7157	TCGA-DU-A6S7	A159V
LGG	TP53	7157	TCGA-DU-A76O	R273C
LGG	TP53	7157	TCGA-DU-A7T8	K120E
LGG	TP53	7157	TCGA-DU-A7TA	V122fs
LGG	TP53	7157	TCGA-DU-A7TC	R273C
LGG	TP53	7157	TCGA-E1-5302	G279fs
LGG	TP53	7157	TCGA-E1-5303	R280K
LGG	TP53	7157	TCGA-E1-5304	S127Y
LGG	TP53	7157	TCGA-E1-5305	F270S
LGG	TP53	7157	TCGA-E1-5307	R273C
LGG	TP53	7157	TCGA-E1-5322	Y163C
LGG	TP53	7157	TCGA-E1-A7YD	Q136*
LGG	TP53	7157	TCGA-E1-A7YE	V272M
LGG	TP53	7157	TCGA-E1-A7YE	R273C
LGG	TP53	7157	TCGA-E1-A7YH	C277F
LGG	TP53	7157	TCGA-E1-A7YI	R306*
LGG	TP53	7157	TCGA-E1-A7YI	R273C
LGG	TP53	7157	TCGA-E1-A7YK	R273C
LGG	TP53	7157	TCGA-E1-A7YL	Y205H
LGG	TP53	7157	TCGA-E1-A7YL	R175L
LGG	TP53	7157	TCGA-E1-A7YL	K132N
LGG	TP53	7157	TCGA-E1-A7YU	R282W
LGG	TP53	7157	TCGA-E1-A7YW	G245S
LGG	TP53	7157	TCGA-E1-A7Z3	P191del
LGG	TP53	7157	TCGA-E1-A7Z4	F212fs
LGG	TP53	7157	TCGA-E1-A7Z6	R273C
LGG	TP53	7157	TCGA-F6-A8O4	R175H
LGG	TP53	7157	TCGA-F6-A8O4	N131S
LGG	TP53	7157	TCGA-FG-5963	R158G
LGG	TP53	7157	TCGA-FG-5965	R273C
LGG	TP53	7157	TCGA-FG-6689	F113del
LGG	TP53	7157	TCGA-FG-6689	S33fs
LGG	TP53	7157	TCGA-FG-6690	C238Y
LGG	TP53	7157	TCGA-FG-6690	R196*
LGG	TP53	7157	TCGA-FG-6691	AI161del
LGG	TP53	7157	TCGA-FG-7636	R273C
LGG	TP53	7157	TCGA-FG-8182	E339*
LGG	TP53	7157	TCGA-FG-8185	V216L
LGG	TP53	7157	TCGA-FG-8185	I195N
LGG	TP53	7157	TCGA-FG-8188	R158H
LGG	TP53	7157	TCGA-FG-8188	R273C
LGG	TP53	7157	TCGA-FG-8191	F113V
LGG	TP53	7157	TCGA-FG-A4MT	C176F
LGG	TP53	7157	TCGA-FG-A4MT	V173A
LGG	TP53	7157	TCGA-FG-A4MT	C176F
LGG	TP53	7157	TCGA-FG-A4MT	V173A
LGG	TP53	7157	TCGA-FG-A4MX	T155N
LGG	TP53	7157	TCGA-FG-A4MY	C176Y
LGG	TP53	7157	TCGA-FG-A60J	Y236C
LGG	TP53	7157	TCGA-FG-A60L	A307del
LGG	TP53	7157	TCGA-FG-A6J3	NSS239del
LGG	TP53	7157	TCGA-FG-A70Y	269_271SFE>K
LGG	TP53	7157	TCGA-FG-A711	R273C
LGG	TP53	7157	TCGA-FN-7833	R280K
LGG	TP53	7157	TCGA-FN-7833	P152fs
LGG	TP53	7157	TCGA-HT-7469	T125P
LGG	TP53	7157	TCGA-HT-7469	R248W
LGG	TP53	7157	TCGA-HT-7470	R273C
LGG	TP53	7157	TCGA-HT-7472	G266R
LGG	TP53	7157	TCGA-HT-7473	R273C
LGG	TP53	7157	TCGA-HT-7474	R267P
LGG	TP53	7157	TCGA-HT-7475	R110P
LGG	TP53	7157	TCGA-HT-7475	D208G
LGG	TP53	7157	TCGA-HT-7476	R273C
LGG	TP53	7157	TCGA-HT-7477	H179R
LGG	TP53	7157	TCGA-HT-7478	R273H
LGG	TP53	7157	TCGA-HT-7479	V173M
LGG	TP53	7157	TCGA-HT-7482	R273C
LGG	TP53	7157	TCGA-HT-7482	P152L
LGG	TP53	7157	TCGA-HT-7483	G244R
LGG	TP53	7157	TCGA-HT-7485	V216M
LGG	TP53	7157	TCGA-HT-7601	R273C
LGG	TP53	7157	TCGA-HT-7602	R282W
LGG	TP53	7157	TCGA-HT-7602	W146*
LGG	TP53	7157	TCGA-HT-7602	R213*
LGG	TP53	7157	TCGA-HT-7603	G245S
LGG	TP53	7157	TCGA-HT-7604	M237I
LGG	TP53	7157	TCGA-HT-7604	R196*
LGG	TP53	7157	TCGA-HT-7606	R273C
LGG	TP53	7157	TCGA-HT-7609	R273H
LGG	TP53	7157	TCGA-HT-7610	C141W
LGG	TP53	7157	TCGA-HT-7610	T230P
LGG	TP53	7157	TCGA-HT-7611	I195F
LGG	TP53	7157	TCGA-HT-7611	E286G
LGG	TP53	7157	TCGA-HT-7676	H179R
LGG	TP53	7157	TCGA-HT-7686	R273H
LGG	TP53	7157	TCGA-HT-7688	H179R
LGG	TP53	7157	TCGA-HT-7689	R273C
LGG	TP53	7157	TCGA-HT-7690	Y236C
LGG	TP53	7157	TCGA-HT-7693	R273C
LGG	TP53	7157	TCGA-HT-7855	L130V
LGG	TP53	7157	TCGA-HT-7858	R175H
LGG	TP53	7157	TCGA-HT-7873	REL342fs
LGG	TP53	7157	TCGA-HT-7879	H193L
LGG	TP53	7157	TCGA-HT-7879	N263fs
LGG	TP53	7157	TCGA-HT-7880	M246V
LGG	TP53	7157	TCGA-HT-7884	R273C
LGG	TP53	7157	TCGA-HT-7884	N288fs
LGG	TP53	7157	TCGA-HT-7902	C176Y
LGG	TP53	7157	TCGA-HT-7902	Y220C
LGG	TP53	7157	TCGA-HT-8013	M246V
LGG	TP53	7157	TCGA-HT-8013	R273C
LGG	TP53	7157	TCGA-HT-8018	V274G
LGG	TP53	7157	TCGA-HT-8018	R213*
LGG	TP53	7157	TCGA-HT-8105	R273C
LGG	TP53	7157	TCGA-HT-8106	R306*
LGG	TP53	7157	TCGA-HT-8108	P153fs
LGG	TP53	7157	TCGA-HT-8111	A161T
LGG	TP53	7157	TCGA-HT-8114	H179R
LGG	TP53	7157	TCGA-HT-8563	R248Q
LGG	TP53	7157	TCGA-HT-8563	P152Q
LGG	TP53	7157	TCGA-HT-8564	R267Q
LGG	TP53	7157	TCGA-HT-8564	R156H
LGG	TP53	7157	TCGA-HT-A4DS	R273H
LGG	TP53	7157	TCGA-HT-A5R5	R273C
LGG	TP53	7157	TCGA-HT-A5RB	Y205S
LGG	TP53	7157	TCGA-HT-A614	R273L
LGG	TP53	7157	TCGA-HT-A618	R282W
LGG	TP53	7157	TCGA-HT-A61B	Y220C
LGG	TP53	7157	TCGA-HT-A74J	R213*
LGG	TP53	7157	TCGA-HT-A74O	P128del
LGG	TP53	7157	TCGA-HW-7489	R273C
LGG	TP53	7157	TCGA-HW-7490	R273H
LGG	TP53	7157	TCGA-HW-8319	R248Q
LGG	TP53	7157	TCGA-HW-8319	R196*
LGG	TP53	7157	TCGA-HW-8320	HYN233fs
LGG	TP53	7157	TCGA-HW-8321	G245S
LGG	TP53	7157	TCGA-HW-A5KL	I232S
LGG	TP53	7157	TCGA-HW-A5KM	R273C
LGG	TP53	7157	TCGA-IK-7675	R273C
LGG	TP53	7157	TCGA-P5-A5EU	P190R
LGG	TP53	7157	TCGA-P5-A5EV	L265P
LGG	TP53	7157	TCGA-P5-A5EW	R273H
LGG	TP53	7157	TCGA-P5-A5EZ	F212fs
LGG	TP53	7157	TCGA-P5-A5F1	W146*
LGG	TP53	7157	TCGA-P5-A5F2	R273C
LGG	TP53	7157	TCGA-P5-A5F4	R273L
LGG	TP53	7157	TCGA-P5-A72W	C238F
LGG	TP53	7157	TCGA-P5-A72X	P190L
LGG	TP53	7157	TCGA-P5-A733	P177R
LGG	TP53	7157	TCGA-P5-A735	D281V
LGG	TP53	7157	TCGA-P5-A736	R196P
LGG	TP53	7157	TCGA-P5-A780	Y163C
LGG	TP53	7157	TCGA-QH-A65S	E346fs
LGG	TP53	7157	TCGA-QH-A6CW	K132R
LGG	TP53	7157	TCGA-QH-A6CZ	P142L
LGG	TP53	7157	TCGA-QH-A6X3	VT122fs
LGG	TP53	7157	TCGA-QH-A6X9	V157D
LGG	TP53	7157	TCGA-QH-A6XA	R273C
LGG	TP53	7157	TCGA-QH-A870	R273H
LGG	TP53	7157	TCGA-QH-A870	S227fs
LGG	TP53	7157	TCGA-R8-A6YH	C275R
LGG	TP53	7157	TCGA-RY-A83Z	R175H
LGG	TP53	7157	TCGA-RY-A845	L145P
LGG	TP53	7157	TCGA-S9-A6TS	R273C
LGG	TP53	7157	TCGA-S9-A6TU	Y220C
LGG	TP53	7157	TCGA-S9-A6TV	R273C
LGG	TP53	7157	TCGA-S9-A6TZ	R248W
LGG	TP53	7157	TCGA-S9-A6U6	R273C
LGG	TP53	7157	TCGA-S9-A6U8	M237I
LGG	TP53	7157	TCGA-S9-A6U9	G245V
LGG	TP53	7157	TCGA-S9-A6WG	R181H
LGG	TP53	7157	TCGA-S9-A6WG	Q331*
LGG	TP53	7157	TCGA-S9-A6WO	W91*
LGG	TP53	7157	TCGA-S9-A6WQ	H179D
LGG	TP53	7157	TCGA-S9-A6WQ	G279E
LGG	TP53	7157	TCGA-S9-A7IZ	275_282CACPGRDR>W
LGG	TP53	7157	TCGA-S9-A7J0	V173M
LGG	TP53	7157	TCGA-S9-A7QW	R213Q
LGG	TP53	7157	TCGA-S9-A7QZ	P191del
LGG	TP53	7157	TCGA-S9-A7R3	R273C
LGG	TP53	7157	TCGA-S9-A7R7	R248Q
LGG	TP53	7157	TCGA-S9-A7R7	P278fs
LGG	TP53	7157	TCGA-S9-A7R8	V272M
LGG	TP53	7157	TCGA-S9-A89Z	R273H
LGG	TP53	7157	TCGA-S9-A89Z	H297fs
LGG	TP53	7157	TCGA-TM-A7C4	C275G
LGG	TP53	7157	TCGA-TM-A7CA	R342*
LGG	TP53	7157	TCGA-TM-A7CA	P89fs
LGG	TP53	7157	TCGA-TM-A7CF	S215G
LGG	TP53	7157	TCGA-TM-A7CF	R273C
LGG	TP53	7157	TCGA-TM-A7CF	S215G
LGG	TP53	7157	TCGA-TM-A7CF	R273C
LGG	TP53	7157	TCGA-TM-A84F	P250R
LGG	TP53	7157	TCGA-TM-A84F	R267W
LGG	TP53	7157	TCGA-TM-A84H	E171fs
LGG	TP53	7157	TCGA-TM-A84I	R175H
LGG	TP53	7157	TCGA-TM-A84I	Y220C
LGG	TP53	7157	TCGA-TM-A84J	R158S
LGG	TP53	7157	TCGA-TM-A84L	H214R
LGG	TP53	7157	TCGA-TM-A84L	N200fs
LGG	TP53	7157	TCGA-TM-A84M	R248W
LGG	TP53	7157	TCGA-TM-A84Q	R249G
LGG	TP53	7157	TCGA-TM-A84T	R273C
LGG	TP53	7157	TCGA-TQ-A7RF	F109S
LGG	TP53	7157	TCGA-TQ-A7RH	V173L
LGG	TP53	7157	TCGA-TQ-A7RJ	R306*
LGG	TP53	7157	TCGA-TQ-A7RJ	K120fs
LGG	TP53	7157	TCGA-TQ-A7RK	G245S
LGG	TP53	7157	TCGA-TQ-A7RM	R175H
LGG	TP53	7157	TCGA-TQ-A7RN	C277W
LGG	TP53	7157	TCGA-TQ-A7RR	M237V
LGG	TP53	7157	TCGA-TQ-A7RR	R273C
LGG	TP53	7157	TCGA-TQ-A7RV	R248W
LGG	TP53	7157	TCGA-TQ-A7RV	R273C
LGG	TP53	7157	TCGA-TQ-A7RV	R248W
LGG	TP53	7157	TCGA-TQ-A7RW	R273C
LGG	TP53	7157	TCGA-TQ-A8XE	R196*
LGG	TP53	7157	TCGA-VM-A8C8	Y220C
LGG	TP53	7157	TCGA-VM-A8CF	R273C
LGG	TP53	7157	TCGA-VV-A86M	Y163N
LGG	TP53	7157	TCGA-VW-A8FI	P177H
LGG	TP53	7157	TCGA-VW-A8FI	P151A
LGG	TP53	7157	TCGA-WH-A86K	R273C
LGG	TP53	7157	TCGA-WH-A86K	Y220C
LGG	TP53	7157	TCGA-WY-A858	Q317*
LGG	TP53	7157	TCGA-WY-A858	P151S
LGG	TP53	7157	TCGA-WY-A859	R248W
LGG	TP53	7157	TCGA-WY-A85A	R273C
LGG	TP53	7157	TCGA-WY-A85B	R273C
LGG	TP53	7157	TCGA-WY-A85C	R175H
LGG	TP53	7157	TCGA-WY-A85C	P27fs
LGG	TP53	7157	TCGA-WY-A85D	C277Y
LGG	TP53	7157	TCGA-WY-A85D	C141Y
LGG	TP53	7157	TCGA-WY-A85E	Y220C
LUAD	TP53	7157	TCGA-05-4382	V272G
LUAD	TP53	7157	TCGA-05-4384	Y205C
LUAD	TP53	7157	TCGA-05-4395	C176Y
LUAD	TP53	7157	TCGA-05-4396	K139fs
LUAD	TP53	7157	TCGA-05-4397	R249fs
LUAD	TP53	7157	TCGA-05-4398	G105D
LUAD	TP53	7157	TCGA-05-4402	VRRCPH173fs
LUAD	TP53	7157	TCGA-05-4405	C277F
LUAD	TP53	7157	TCGA-05-4405	R175H
LUAD	TP53	7157	TCGA-05-4410	D281V
LUAD	TP53	7157	TCGA-05-4420	R280I
LUAD	TP53	7157	TCGA-05-4424	L194R
LUAD	TP53	7157	TCGA-05-4426	T155I
LUAD	TP53	7157	TCGA-05-4427	D281N
LUAD	TP53	7157	TCGA-05-4430	R249M
LUAD	TP53	7157	TCGA-05-4432	R342*
LUAD	TP53	7157	TCGA-05-4432	D281E
LUAD	TP53	7157	TCGA-05-4433	R196*
LUAD	TP53	7157	TCGA-05-5423	I195M
LUAD	TP53	7157	TCGA-05-5423	R249M
LUAD	TP53	7157	TCGA-05-5425	E68*
LUAD	TP53	7157	TCGA-05-5428	C238Y
LUAD	TP53	7157	TCGA-35-4122	R249M
LUAD	TP53	7157	TCGA-35-4123	W146*
LUAD	TP53	7157	TCGA-35-5375	S241F
LUAD	TP53	7157	TCGA-38-4625	R273L
LUAD	TP53	7157	TCGA-38-4629	L201fs
LUAD	TP53	7157	TCGA-38-4630	K132R
LUAD	TP53	7157	TCGA-38-4632	A159P
LUAD	TP53	7157	TCGA-38-6178	R283P
LUAD	TP53	7157	TCGA-44-2662	R280T
LUAD	TP53	7157	TCGA-44-3396	E286G
LUAD	TP53	7157	TCGA-44-5643	P36fs
LUAD	TP53	7157	TCGA-44-5644	F109C
LUAD	TP53	7157	TCGA-44-5645	Q354*
LUAD	TP53	7157	TCGA-44-6147	R110L
LUAD	TP53	7157	TCGA-44-6774	G245C
LUAD	TP53	7157	TCGA-44-6775	H168L
LUAD	TP53	7157	TCGA-44-6777	G245V
LUAD	TP53	7157	TCGA-44-6778	I232F
LUAD	TP53	7157	TCGA-44-6779	K132E
LUAD	TP53	7157	TCGA-44-7660	E336*
LUAD	TP53	7157	TCGA-44-7661	R213*
LUAD	TP53	7157	TCGA-44-7662	E68*
LUAD	TP53	7157	TCGA-44-7670	R337L
LUAD	TP53	7157	TCGA-44-8117	E171*
LUAD	TP53	7157	TCGA-44-8120	E349*
LUAD	TP53	7157	TCGA-44-A479	S127F
LUAD	TP53	7157	TCGA-44-A47G	H193L
LUAD	TP53	7157	TCGA-44-A4SS	G245V
LUAD	TP53	7157	TCGA-44-A4SS	G245C
LUAD	TP53	7157	TCGA-44-A4SU	W53*
LUAD	TP53	7157	TCGA-49-4487	P77L
LUAD	TP53	7157	TCGA-49-4490	R213*
LUAD	TP53	7157	TCGA-49-4505	C277F
LUAD	TP53	7157	TCGA-49-4514	R175H
LUAD	TP53	7157	TCGA-49-6767	Q331*
LUAD	TP53	7157	TCGA-50-5045	R209*
LUAD	TP53	7157	TCGA-50-5049	E298*
LUAD	TP53	7157	TCGA-50-5066	H179Q
LUAD	TP53	7157	TCGA-50-5068	V216M
LUAD	TP53	7157	TCGA-50-5930	G262V
LUAD	TP53	7157	TCGA-50-5931	W91*
LUAD	TP53	7157	TCGA-50-5933	R158L
LUAD	TP53	7157	TCGA-50-5939	E285K
LUAD	TP53	7157	TCGA-50-5941	P72fs
LUAD	TP53	7157	TCGA-50-5944	E285*
LUAD	TP53	7157	TCGA-50-5946	R158fs
LUAD	TP53	7157	TCGA-50-6591	F54fs
LUAD	TP53	7157	TCGA-50-6592	R249G
LUAD	TP53	7157	TCGA-50-6594	V272M
LUAD	TP53	7157	TCGA-50-6595	S183*
LUAD	TP53	7157	TCGA-50-6595	R175H
LUAD	TP53	7157	TCGA-50-6673	R337C
LUAD	TP53	7157	TCGA-50-8460	R282W
LUAD	TP53	7157	TCGA-53-7626	M237I
LUAD	TP53	7157	TCGA-53-A4EZ	V157F
LUAD	TP53	7157	TCGA-55-5899	P153fs
LUAD	TP53	7157	TCGA-55-6712	E339fs
LUAD	TP53	7157	TCGA-55-6968	T312fs
LUAD	TP53	7157	TCGA-55-6969	R273L
LUAD	TP53	7157	TCGA-55-6975	KR305fs
LUAD	TP53	7157	TCGA-55-6979	Q144L
LUAD	TP53	7157	TCGA-55-6985	G334V
LUAD	TP53	7157	TCGA-55-7227	V157F
LUAD	TP53	7157	TCGA-55-7283	Q144*
LUAD	TP53	7157	TCGA-55-7570	Y163C
LUAD	TP53	7157	TCGA-55-7573	C135F
LUAD	TP53	7157	TCGA-55-7574	E346*
LUAD	TP53	7157	TCGA-55-7576	Q317*
LUAD	TP53	7157	TCGA-55-7724	R273H
LUAD	TP53	7157	TCGA-55-7726	C141*
LUAD	TP53	7157	TCGA-55-7727	Q52*
LUAD	TP53	7157	TCGA-55-7903	L35fs
LUAD	TP53	7157	TCGA-55-7907	R158P
LUAD	TP53	7157	TCGA-55-7910	K120E
LUAD	TP53	7157	TCGA-55-7911	Q144H
LUAD	TP53	7157	TCGA-55-7914	E294fs
LUAD	TP53	7157	TCGA-55-7994	R273L
LUAD	TP53	7157	TCGA-55-7995	H179Y
LUAD	TP53	7157	TCGA-55-8085	Q331*
LUAD	TP53	7157	TCGA-55-8089	R249S
LUAD	TP53	7157	TCGA-55-8092	R158L
LUAD	TP53	7157	TCGA-55-8094	Q317*
LUAD	TP53	7157	TCGA-55-8096	E339*
LUAD	TP53	7157	TCGA-55-8205	Y205C
LUAD	TP53	7157	TCGA-55-8208	C275F
LUAD	TP53	7157	TCGA-55-8299	Y205F
LUAD	TP53	7157	TCGA-55-8301	G245V
LUAD	TP53	7157	TCGA-55-8301	G245S
LUAD	TP53	7157	TCGA-55-8302	E343*
LUAD	TP53	7157	TCGA-55-8506	G154V
LUAD	TP53	7157	TCGA-55-8507	Q317*
LUAD	TP53	7157	TCGA-55-8510	R213*
LUAD	TP53	7157	TCGA-55-8511	H297fs
LUAD	TP53	7157	TCGA-55-8514	R337P
LUAD	TP53	7157	TCGA-55-8614	G266V
LUAD	TP53	7157	TCGA-55-8616	Q144*
LUAD	TP53	7157	TCGA-55-8619	R248Q
LUAD	TP53	7157	TCGA-55-8620	R280G
LUAD	TP53	7157	TCGA-55-8621	S241F
LUAD	TP53	7157	TCGA-55-A48X	R110L
LUAD	TP53	7157	TCGA-55-A48Z	R337C
LUAD	TP53	7157	TCGA-55-A491	H193R
LUAD	TP53	7157	TCGA-55-A493	R273S
LUAD	TP53	7157	TCGA-55-A4DG	R158L
LUAD	TP53	7157	TCGA-62-8394	V274G
LUAD	TP53	7157	TCGA-62-8399	Q331H
LUAD	TP53	7157	TCGA-62-8402	P177T
LUAD	TP53	7157	TCGA-62-A46R	E198*
LUAD	TP53	7157	TCGA-62-A46U	V157L
LUAD	TP53	7157	TCGA-62-A46Y	L194R
LUAD	TP53	7157	TCGA-62-A471	Y236C
LUAD	TP53	7157	TCGA-62-A472	P219fs
LUAD	TP53	7157	TCGA-64-1677	A159P
LUAD	TP53	7157	TCGA-64-1677	DDIE48fs
LUAD	TP53	7157	TCGA-64-1678	E224D
LUAD	TP53	7157	TCGA-64-1678	VQLWVDSTPPPGTR143fs
LUAD	TP53	7157	TCGA-64-1679	G245V
LUAD	TP53	7157	TCGA-64-1681	E180K
LUAD	TP53	7157	TCGA-64-5775	R280G
LUAD	TP53	7157	TCGA-64-5778	N239S
LUAD	TP53	7157	TCGA-69-7760	F270V
LUAD	TP53	7157	TCGA-69-7765	Q167*
LUAD	TP53	7157	TCGA-69-7974	G334W
LUAD	TP53	7157	TCGA-69-7978	K351*
LUAD	TP53	7157	TCGA-69-7979	QLAKTC136del
LUAD	TP53	7157	TCGA-69-7980	A161V
LUAD	TP53	7157	TCGA-69-A59K	D281Y
LUAD	TP53	7157	TCGA-71-8520	N131fs
LUAD	TP53	7157	TCGA-73-4666	R248P
LUAD	TP53	7157	TCGA-73-4676	C176F
LUAD	TP53	7157	TCGA-73-7499	R196*
LUAD	TP53	7157	TCGA-75-5125	L130F
LUAD	TP53	7157	TCGA-75-5146	P278H
LUAD	TP53	7157	TCGA-75-5146	R267L
LUAD	TP53	7157	TCGA-75-5147	Y163C
LUAD	TP53	7157	TCGA-75-6207	Q192*
LUAD	TP53	7157	TCGA-75-6211	A69fs
LUAD	TP53	7157	TCGA-75-6214	V157F
LUAD	TP53	7157	TCGA-75-7031	RR282del
LUAD	TP53	7157	TCGA-78-7145	A159P
LUAD	TP53	7157	TCGA-78-7146	P250L
LUAD	TP53	7157	TCGA-78-7147	Y236*
LUAD	TP53	7157	TCGA-78-7149	R248L
LUAD	TP53	7157	TCGA-78-7150	R158L
LUAD	TP53	7157	TCGA-78-7154	E271K
LUAD	TP53	7157	TCGA-78-7155	R337L
LUAD	TP53	7157	TCGA-78-7220	G244C
LUAD	TP53	7157	TCGA-78-7535	Q192*
LUAD	TP53	7157	TCGA-78-7536	F270C
LUAD	TP53	7157	TCGA-78-7540	R273C
LUAD	TP53	7157	TCGA-78-7542	P153fs
LUAD	TP53	7157	TCGA-78-8640	V157L
LUAD	TP53	7157	TCGA-78-8660	V147fs
LUAD	TP53	7157	TCGA-78-8662	Q165*
LUAD	TP53	7157	TCGA-83-5908	C275F
LUAD	TP53	7157	TCGA-86-6851	E258D
LUAD	TP53	7157	TCGA-86-7701	E294*
LUAD	TP53	7157	TCGA-86-7711	C176F
LUAD	TP53	7157	TCGA-86-7953	HSGTAK115fs
LUAD	TP53	7157	TCGA-86-7954	R248L
LUAD	TP53	7157	TCGA-86-8055	Y163H
LUAD	TP53	7157	TCGA-86-8056	E171K
LUAD	TP53	7157	TCGA-86-8073	Q192*
LUAD	TP53	7157	TCGA-86-8074	Y220C
LUAD	TP53	7157	TCGA-86-8279	H193R
LUAD	TP53	7157	TCGA-86-8280	H193P
LUAD	TP53	7157	TCGA-86-8358	N247I
LUAD	TP53	7157	TCGA-86-8585	G154fs
LUAD	TP53	7157	TCGA-86-8672	F341fs
LUAD	TP53	7157	TCGA-86-8673	R248L
LUAD	TP53	7157	TCGA-86-A4JF	P191del
LUAD	TP53	7157	TCGA-86-A4JF	P89fs
LUAD	TP53	7157	TCGA-86-A4P7	E286K
LUAD	TP53	7157	TCGA-91-6829	P72fs
LUAD	TP53	7157	TCGA-91-6831	G334V
LUAD	TP53	7157	TCGA-91-6836	E343*
LUAD	TP53	7157	TCGA-91-6840	Y220C
LUAD	TP53	7157	TCGA-91-6847	R110L
LUAD	TP53	7157	TCGA-91-6848	R156P
LUAD	TP53	7157	TCGA-91-8499	CNSSCM238del
LUAD	TP53	7157	TCGA-93-8067	E285K
LUAD	TP53	7157	TCGA-93-A4JN	E286Q
LUAD	TP53	7157	TCGA-93-A4JO	C141W
LUAD	TP53	7157	TCGA-93-A4JP	E258*
LUAD	TP53	7157	TCGA-95-7039	R273L
LUAD	TP53	7157	TCGA-95-7043	R158L
LUAD	TP53	7157	TCGA-95-7567	Y205H
LUAD	TP53	7157	TCGA-95-7944	Y163D
LUAD	TP53	7157	TCGA-95-7947	Y205C
LUAD	TP53	7157	TCGA-95-8039	G105D
LUAD	TP53	7157	TCGA-95-8494	K132N
LUAD	TP53	7157	TCGA-97-7553	R282W
LUAD	TP53	7157	TCGA-97-7554	R249W
LUAD	TP53	7157	TCGA-97-7937	G245V
LUAD	TP53	7157	TCGA-97-8175	H193N
LUAD	TP53	7157	TCGA-97-8179	R273L
LUAD	TP53	7157	TCGA-97-A4LX	C242F
LUAD	TP53	7157	TCGA-97-A4M0	R333fs
LUAD	TP53	7157	TCGA-97-A4M1	R156del
LUAD	TP53	7157	TCGA-99-8025	V173L
LUAD	TP53	7157	TCGA-99-8028	C242F
LUAD	TP53	7157	TCGA-99-8033	E298*
LUAD	TP53	7157	TCGA-J2-A4AD	D57N
LUAD	TP53	7157	TCGA-J2-A4AD	N239D
LUAD	TP53	7157	TCGA-L4-A4E5	P152L
LUAD	TP53	7157	TCGA-L9-A444	P152L
LUAD	TP53	7157	TCGA-MN-A4N1	E286Q
LUAD	TP53	7157	TCGA-MN-A4N4	V274D
LUAD	TP53	7157	TCGA-MN-A4N5	E343*
LUAD	TP53	7157	TCGA-MP-A4SV	Y236C
LUAD	TP53	7157	TCGA-MP-A4T4	R158P
LUAD	TP53	7157	TCGA-MP-A4TA	R280I
LUAD	TP53	7157	TCGA-MP-A4TC	A159V
LUAD	TP53	7157	TCGA-MP-A4TF	R249M
LUAD	TP53	7157	TCGA-MP-A4TI	A161D
LUAD	TP53	7157	TCGA-MP-A4TK	C242F
LUAD	TP53	7157	TCGA-NJ-A4YF	E198*
LUAD	TP53	7157	TCGA-O1-A52J	E298*
STAD	TP53	7157	TCGA-BR-4255	H214R
STAD	TP53	7157	TCGA-BR-4256	R273C
STAD	TP53	7157	TCGA-BR-4292	R273C
STAD	TP53	7157	TCGA-BR-4357	R248Q
STAD	TP53	7157	TCGA-BR-4363	R196*
STAD	TP53	7157	TCGA-BR-4363	P301fs
STAD	TP53	7157	TCGA-BR-4366	Q167*
STAD	TP53	7157	TCGA-BR-6456	H193R
STAD	TP53	7157	TCGA-BR-6457	R306*
STAD	TP53	7157	TCGA-BR-6458	R273H
STAD	TP53	7157	TCGA-BR-6565	Y107D
STAD	TP53	7157	TCGA-BR-6803	L130F
STAD	TP53	7157	TCGA-BR-6852	R273C
STAD	TP53	7157	TCGA-BR-7197	R213*
STAD	TP53	7157	TCGA-BR-7703	T253I
STAD	TP53	7157	TCGA-BR-7707	N131del
STAD	TP53	7157	TCGA-BR-7715	F270S
STAD	TP53	7157	TCGA-BR-7716	R273H
STAD	TP53	7157	TCGA-BR-7901	R273H
STAD	TP53	7157	TCGA-BR-8077	R282W
STAD	TP53	7157	TCGA-BR-8080	N345D
STAD	TP53	7157	TCGA-BR-8081	P301fs
STAD	TP53	7157	TCGA-BR-8286	G245S
STAD	TP53	7157	TCGA-BR-8289	R273H
STAD	TP53	7157	TCGA-BR-8295	SSC240del
STAD	TP53	7157	TCGA-BR-8296	C238F
STAD	TP53	7157	TCGA-BR-8297	R175H
STAD	TP53	7157	TCGA-BR-8361	C176Y
STAD	TP53	7157	TCGA-BR-8484	R175H
STAD	TP53	7157	TCGA-BR-8486	P98fs
STAD	TP53	7157	TCGA-BR-8486	V97fs
STAD	TP53	7157	TCGA-BR-8590	E285V
STAD	TP53	7157	TCGA-BR-8678	S94*
STAD	TP53	7157	TCGA-BR-8679	T102fs
STAD	TP53	7157	TCGA-BR-8682	R306*
STAD	TP53	7157	TCGA-BR-8683	V225fs
STAD	TP53	7157	TCGA-BR-8690	Q144*
STAD	TP53	7157	TCGA-BR-A44U	E286K
STAD	TP53	7157	TCGA-BR-A452	C176F
STAD	TP53	7157	TCGA-BR-A4CR	E286K
STAD	TP53	7157	TCGA-BR-A4CS	C242S
STAD	TP53	7157	TCGA-BR-A4IU	R158H
STAD	TP53	7157	TCGA-BR-A4IY	R175H
STAD	TP53	7157	TCGA-BR-A4J8	I195fs
STAD	TP53	7157	TCGA-BR-A4J8	L194fs
STAD	TP53	7157	TCGA-BR-A4PD	W91*
STAD	TP53	7157	TCGA-BR-A4PE	Q136E
STAD	TP53	7157	TCGA-BR-A4PF	P82fs
STAD	TP53	7157	TCGA-BR-A4QI	R282W
STAD	TP53	7157	TCGA-CD-5799	R248Q
STAD	TP53	7157	TCGA-CD-5800	C135F
STAD	TP53	7157	TCGA-CD-5804	R337C
STAD	TP53	7157	TCGA-CD-5813	R282W
STAD	TP53	7157	TCGA-CD-8524	R213*
STAD	TP53	7157	TCGA-CD-8525	Y220C
STAD	TP53	7157	TCGA-CD-8526	V272M
STAD	TP53	7157	TCGA-CD-8528	P151T
STAD	TP53	7157	TCGA-CD-8530	L111Q
STAD	TP53	7157	TCGA-CD-8531	C242Y
STAD	TP53	7157	TCGA-CD-8535	R306*
STAD	TP53	7157	TCGA-CD-A486	HHERCS178del
STAD	TP53	7157	TCGA-CD-A487	R248Q
STAD	TP53	7157	TCGA-CD-A489	H179R
STAD	TP53	7157	TCGA-CD-A48A	P72R
STAD	TP53	7157	TCGA-CD-A48C	V272M
STAD	TP53	7157	TCGA-CD-A4MH	E339fs
STAD	TP53	7157	TCGA-CG-4436	Q317*
STAD	TP53	7157	TCGA-CG-4438	R213*
STAD	TP53	7157	TCGA-CG-4440	S241fs
STAD	TP53	7157	TCGA-CG-4444	H179Y
STAD	TP53	7157	TCGA-CG-4449	P250L
STAD	TP53	7157	TCGA-CG-4466	P153fs
STAD	TP53	7157	TCGA-CG-4469	R213*
STAD	TP53	7157	TCGA-CG-4477	EP221fs
STAD	TP53	7157	TCGA-CG-5717	C176F
STAD	TP53	7157	TCGA-CG-5723	M169T
STAD	TP53	7157	TCGA-CG-5726	R306*
STAD	TP53	7157	TCGA-CG-5732	C229fs
STAD	TP53	7157	TCGA-D7-5578	E271K
STAD	TP53	7157	TCGA-D7-6518	R175G
STAD	TP53	7157	TCGA-D7-6520	R175H
STAD	TP53	7157	TCGA-D7-6521	C135Y
STAD	TP53	7157	TCGA-D7-6525	R213*
STAD	TP53	7157	TCGA-D7-6526	N345fs
STAD	TP53	7157	TCGA-D7-6527	P34fs
STAD	TP53	7157	TCGA-D7-6528	R273H
STAD	TP53	7157	TCGA-D7-6815	R175H
STAD	TP53	7157	TCGA-D7-6817	R273H
STAD	TP53	7157	TCGA-D7-6818	DRR281fs
STAD	TP53	7157	TCGA-D7-6820	M237I
STAD	TP53	7157	TCGA-D7-6822	T284fs
STAD	TP53	7157	TCGA-D7-8576	R273C
STAD	TP53	7157	TCGA-D7-8578	R273S
STAD	TP53	7157	TCGA-D7-A4YU	Q192*
STAD	TP53	7157	TCGA-EQ-8122	G266fs
STAD	TP53	7157	TCGA-F1-6874	F113L
STAD	TP53	7157	TCGA-FP-7735	V173M
STAD	TP53	7157	TCGA-FP-7829	C176F
STAD	TP53	7157	TCGA-FP-8099	R175H
STAD	TP53	7157	TCGA-FP-8631	G245S
STAD	TP53	7157	TCGA-FP-A4BE	R273C
STAD	TP53	7157	TCGA-FP-A4BE	R158H
STAD	TP53	7157	TCGA-FP-A4BF	R282W
STAD	TP53	7157	TCGA-HJ-7597	P153fs
STAD	TP53	7157	TCGA-HU-8243	R248Q
STAD	TP53	7157	TCGA-HU-8604	P34fs
STAD	TP53	7157	TCGA-HU-A4GD	I195N
STAD	TP53	7157	TCGA-HU-A4GF	L130V
STAD	TP53	7157	TCGA-HU-A4GH	I162F
STAD	TP53	7157	TCGA-HU-A4GN	T125M
STAD	TP53	7157	TCGA-HU-A4GP	E286K
STAD	TP53	7157	TCGA-HU-A4GQ	G244C
STAD	TP53	7157	TCGA-HU-A4GU	P191del
STAD	TP53	7157	TCGA-HU-A4GX	P72S
STAD	TP53	7157	TCGA-HU-A4H2	PPPGTRVRA151fs
STAD	TP53	7157	TCGA-HU-A4H3	P153fs
STAD	TP53	7157	TCGA-HU-A4H3	P72fs
STAD	TP53	7157	TCGA-HU-A4H4	F270L
STAD	TP53	7157	TCGA-HU-A4HD	V73fs
STAD	TP53	7157	TCGA-HU-A4HD	P72fs
STAD	TP53	7157	TCGA-IN-7806	R282W
STAD	TP53	7157	TCGA-IN-7808	R248Q
STAD	TP53	7157	TCGA-IN-8462	P152fs
STAD	TP53	7157	TCGA-IP-7968	R342*
CESC	KRAS	3845	TCGA-C5-A1ME	G12D
CESC	KRAS	3845	TCGA-C5-A2M1	A146T
CESC	KRAS	3845	TCGA-C5-A3HF	G13D
CESC	KRAS	3845	TCGA-DG-A2KK	G13D
CESC	KRAS	3845	TCGA-EA-A4BA	G12V
CESC	KRAS	3845	TCGA-EK-A2R8	G12C
CESC	KRAS	3845	TCGA-EK-A2R9	G12V
CESC	KRAS	3845	TCGA-EK-A2RL	G12D
CESC	KRAS	3845	TCGA-FU-A3EO	G12D
CESC	KRAS	3845	TCGA-FU-A57G	G12D
CESC	KRAS	3845	TCGA-JW-A5VH	I21R
COAD	KRAS	3845	TCGA-A6-4105	G12V
COAD	KRAS	3845	TCGA-A6-5657	G12S
COAD	KRAS	3845	TCGA-A6-5659	G12V
COAD	KRAS	3845	TCGA-A6-5661	T35A
COAD	KRAS	3845	TCGA-A6-5662	G12V
COAD	KRAS	3845	TCGA-A6-5664	Q61R
COAD	KRAS	3845	TCGA-A6-5665	G13S
COAD	KRAS	3845	TCGA-A6-5666	Q61H
COAD	KRAS	3845	TCGA-A6-6138	G13D
COAD	KRAS	3845	TCGA-A6-6141	A146T
COAD	KRAS	3845	TCGA-A6-6653	A155D
COAD	KRAS	3845	TCGA-A6-6654	G13C
COAD	KRAS	3845	TCGA-A6-6782	D69G
COAD	KRAS	3845	TCGA-AA-3502	G12D
COAD	KRAS	3845	TCGA-AA-3511	G12D
COAD	KRAS	3845	TCGA-AA-3655	G12D
COAD	KRAS	3845	TCGA-AA-3660	A146T
COAD	KRAS	3845	TCGA-AA-3660	C80Y
COAD	KRAS	3845	TCGA-AA-3663	G13D
COAD	KRAS	3845	TCGA-AA-3713	K5R
COAD	KRAS	3845	TCGA-AA-A01X	G12V
COAD	KRAS	3845	TCGA-AA-A01Z	G12D
COAD	KRAS	3845	TCGA-AA-A02K	G12A
COAD	KRAS	3845	TCGA-AA-A02Y	G12V
COAD	KRAS	3845	TCGA-AD-6548	G13D
COAD	KRAS	3845	TCGA-AD-6889	D92G
COAD	KRAS	3845	TCGA-AD-6889	T20A
COAD	KRAS	3845	TCGA-AD-6895	Q61K
COAD	KRAS	3845	TCGA-AD-6901	G12A
COAD	KRAS	3845	TCGA-AD-6964	A146T
COAD	KRAS	3845	TCGA-AD-6964	G13D
COAD	KRAS	3845	TCGA-AD-6965	G12A
COAD	KRAS	3845	TCGA-AY-5543	G13D
COAD	KRAS	3845	TCGA-AY-6386	G12D
COAD	KRAS	3845	TCGA-AZ-4315	A146T
COAD	KRAS	3845	TCGA-AZ-4616	G12A
COAD	KRAS	3845	TCGA-AZ-5407	E63K
COAD	KRAS	3845	TCGA-AZ-5407	G12D
COAD	KRAS	3845	TCGA-AZ-5407	G10R
COAD	KRAS	3845	TCGA-AZ-6598	M72T
COAD	KRAS	3845	TCGA-AZ-6599	G13D
COAD	KRAS	3845	TCGA-AZ-6600	G13D
COAD	KRAS	3845	TCGA-AZ-6601	S17G
COAD	KRAS	3845	TCGA-AZ-6601	G12D
COAD	KRAS	3845	TCGA-AZ-6605	V9F
COAD	KRAS	3845	TCGA-AZ-6606	Q22R
COAD	KRAS	3845	TCGA-AZ-6606	G12V
COAD	KRAS	3845	TCGA-AZ-6607	H27N
COAD	KRAS	3845	TCGA-AZ-6608	E62G
COAD	KRAS	3845	TCGA-AZ-6608	G13D
COAD	KRAS	3845	TCGA-CA-5255	G12V
COAD	KRAS	3845	TCGA-CA-5796	G12V
COAD	KRAS	3845	TCGA-CA-6716	G13D
COAD	KRAS	3845	TCGA-CA-6718	K117N
COAD	KRAS	3845	TCGA-CA-6718	Q22K
COAD	KRAS	3845	TCGA-CK-4947	G12A
COAD	KRAS	3845	TCGA-CK-4948	G12D
COAD	KRAS	3845	TCGA-CK-4950	G12D
COAD	KRAS	3845	TCGA-CK-6748	G12D
COAD	KRAS	3845	TCGA-CK-6751	G12D
COAD	KRAS	3845	TCGA-CM-4743	M72V
COAD	KRAS	3845	TCGA-CM-4743	V14I
COAD	KRAS	3845	TCGA-CM-4744	G12S
COAD	KRAS	3845	TCGA-CM-4747	G12C
COAD	KRAS	3845	TCGA-CM-5862	D69G
COAD	KRAS	3845	TCGA-CM-5863	G12D
COAD	KRAS	3845	TCGA-CM-6161	G12S
COAD	KRAS	3845	TCGA-CM-6163	M72V
COAD	KRAS	3845	TCGA-CM-6164	P34L
COAD	KRAS	3845	TCGA-CM-6164	K5R
COAD	KRAS	3845	TCGA-CM-6166	A146T
COAD	KRAS	3845	TCGA-CM-6167	K117N
COAD	KRAS	3845	TCGA-CM-6168	G13D
COAD	KRAS	3845	TCGA-CM-6171	A146T
COAD	KRAS	3845	TCGA-CM-6674	G12D
COAD	KRAS	3845	TCGA-CM-6678	G12D
COAD	KRAS	3845	TCGA-D5-5537	A146T
COAD	KRAS	3845	TCGA-D5-5538	G12V
COAD	KRAS	3845	TCGA-D5-5539	G13D
COAD	KRAS	3845	TCGA-D5-5540	G12V
COAD	KRAS	3845	TCGA-D5-6529	G13D
COAD	KRAS	3845	TCGA-D5-6532	G13D
COAD	KRAS	3845	TCGA-D5-6535	G12D
COAD	KRAS	3845	TCGA-D5-6536	G12R
COAD	KRAS	3845	TCGA-D5-6537	G12R
COAD	KRAS	3845	TCGA-D5-6538	G12V
COAD	KRAS	3845	TCGA-D5-6539	G12V
COAD	KRAS	3845	TCGA-D5-6541	G12D
COAD	KRAS	3845	TCGA-D5-6923	G12A
COAD	KRAS	3845	TCGA-D5-6927	G13D
COAD	KRAS	3845	TCGA-D5-6930	V14A
COAD	KRAS	3845	TCGA-D5-6931	G12D
COAD	KRAS	3845	TCGA-D5-6932	G12D
COAD	KRAS	3845	TCGA-D5-7000	Q61K
COAD	KRAS	3845	TCGA-DM-A0X9	G13D
COAD	KRAS	3845	TCGA-DM-A0XD	G13D
COAD	KRAS	3845	TCGA-DM-A1D0	G12V
COAD	KRAS	3845	TCGA-DM-A1D4	G12C
COAD	KRAS	3845	TCGA-DM-A1D6	G12C
COAD	KRAS	3845	TCGA-DM-A1D7	A146V
COAD	KRAS	3845	TCGA-DM-A1D8	G13D
COAD	KRAS	3845	TCGA-DM-A1D9	G13D
COAD	KRAS	3845	TCGA-DM-A1DB	R68G
COAD	KRAS	3845	TCGA-DM-A1HA	G12C
COAD	KRAS	3845	TCGA-DM-A282	A146G
COAD	KRAS	3845	TCGA-DM-A282	G12D
COAD	KRAS	3845	TCGA-DM-A285	L19F
COAD	KRAS	3845	TCGA-DM-A28E	G12V
COAD	KRAS	3845	TCGA-DM-A28G	Q61H
COAD	KRAS	3845	TCGA-DM-A28H	V8A
COAD	KRAS	3845	TCGA-DM-A28K	G12D
COAD	KRAS	3845	TCGA-F4-6703	V14G
COAD	KRAS	3845	TCGA-F4-6703	G12D
COAD	KRAS	3845	TCGA-F4-6805	Y71C
COAD	KRAS	3845	TCGA-F4-6805	Q61P
COAD	KRAS	3845	TCGA-F4-6806	G12V
COAD	KRAS	3845	TCGA-F4-6807	G12V
COAD	KRAS	3845	TCGA-F4-6854	G12V
COAD	KRAS	3845	TCGA-F4-6855	G12V
COAD	KRAS	3845	TCGA-F4-6856	A146T
COAD	KRAS	3845	TCGA-G4-6304	G13D
COAD	KRAS	3845	TCGA-G4-6306	I24V
COAD	KRAS	3845	TCGA-G4-6323	G13D
COAD	KRAS	3845	TCGA-G4-6586	K117E
COAD	KRAS	3845	TCGA-G4-6625	G12S
COAD	KRAS	3845	TCGA-G4-6626	S17G
LUAD	KRAS	3845	TCGA-05-4244	G12C
LUAD	KRAS	3845	TCGA-05-4249	G12C
LUAD	KRAS	3845	TCGA-05-4250	G12C
LUAD	KRAS	3845	TCGA-05-4390	G12V
LUAD	KRAS	3845	TCGA-05-4395	G12V
LUAD	KRAS	3845	TCGA-05-4403	G12C
LUAD	KRAS	3845	TCGA-05-4415	G12C
LUAD	KRAS	3845	TCGA-05-4417	G12C
LUAD	KRAS	3845	TCGA-05-4418	G12C
LUAD	KRAS	3845	TCGA-05-4427	G12V
LUAD	KRAS	3845	TCGA-05-4433	G12V
LUAD	KRAS	3845	TCGA-38-4626	G12V
LUAD	KRAS	3845	TCGA-44-6145	G12V
LUAD	KRAS	3845	TCGA-44-6146	G12V
LUAD	KRAS	3845	TCGA-44-6776	G12D
LUAD	KRAS	3845	TCGA-44-6777	G12C
LUAD	KRAS	3845	TCGA-44-7659	G12C
LUAD	KRAS	3845	TCGA-44-7661	G12V
LUAD	KRAS	3845	TCGA-44-7671	G12C
LUAD	KRAS	3845	TCGA-44-7672	G12A
LUAD	KRAS	3845	TCGA-44-8117	L19F
LUAD	KRAS	3845	TCGA-44-A47A	G12D
LUAD	KRAS	3845	TCGA-49-4505	G12C
LUAD	KRAS	3845	TCGA-49-4510	G12D
LUAD	KRAS	3845	TCGA-49-6761	G12D
LUAD	KRAS	3845	TCGA-50-5051	G12C
LUAD	KRAS	3845	TCGA-50-5932	G12C
LUAD	KRAS	3845	TCGA-50-5941	G12A
LUAD	KRAS	3845	TCGA-50-8457	G12A
LUAD	KRAS	3845	TCGA-50-8459	G12C
LUAD	KRAS	3845	TCGA-53-7813	G12A
LUAD	KRAS	3845	TCGA-55-1595	G12C
LUAD	KRAS	3845	TCGA-55-6642	G12V
LUAD	KRAS	3845	TCGA-55-6970	G12V
LUAD	KRAS	3845	TCGA-55-6975	G13C
LUAD	KRAS	3845	TCGA-55-6983	G12C
LUAD	KRAS	3845	TCGA-55-6984	G12A
LUAD	KRAS	3845	TCGA-55-7281	G12C
LUAD	KRAS	3845	TCGA-55-7283	G12S
LUAD	KRAS	3845	TCGA-55-7284	G12D
LUAD	KRAS	3845	TCGA-55-7576	G12S
LUAD	KRAS	3845	TCGA-55-7725	G12V
LUAD	KRAS	3845	TCGA-55-7726	G12C
LUAD	KRAS	3845	TCGA-55-7728	G12V
LUAD	KRAS	3845	TCGA-55-7815	G12V
LUAD	KRAS	3845	TCGA-55-7907	G12C
LUAD	KRAS	3845	TCGA-55-7910	G13C
LUAD	KRAS	3845	TCGA-55-7911	K88*
LUAD	KRAS	3845	TCGA-55-7911	G12V
LUAD	KRAS	3845	TCGA-55-7914	G12C
LUAD	KRAS	3845	TCGA-55-8090	G12V
LUAD	KRAS	3845	TCGA-55-8094	G13C
LUAD	KRAS	3845	TCGA-55-8097	G12C
LUAD	KRAS	3845	TCGA-55-8203	G12C
LUAD	KRAS	3845	TCGA-55-8207	G12C
LUAD	KRAS	3845	TCGA-55-8299	G12C
[truncated: 5,843 more rows]
