# Supplementary material for: Identification of relevant genetic alterations in cancer using topological data analysis
Source: Nat Commun. 2020 Jul 30;11:3808. doi: 10.1038/s41467-020-17659-7 (PMC7393176; doi:10.1038/s41467-020-17659-7)
Supplement: Supplementary file 5 — Source Data [file 41467_2020_17659_MOESM5_ESM.xls]

## Sheet: Figure 3a
Cohort	Gene	Entrez ID	Patient	Mutation
LUAD	ADAMTS12	81792	TCGA-05-4410	G383*
LUAD	ADAMTS12	81792	TCGA-44-6775	W1457*
LUAD	ADAMTS12	81792	TCGA-49-4487	G404fs
LUAD	ADAMTS12	81792	TCGA-49-4510	G755*
LUAD	ADAMTS12	81792	TCGA-50-5930	E268*
LUAD	ADAMTS12	81792	TCGA-50-7109	C1405*
LUAD	ADAMTS12	81792	TCGA-62-A46O	L138fs
LUAD	ADAMTS12	81792	TCGA-78-7155	C1568*
LUAD	ADAMTS12	81792	TCGA-78-7220	I291fs
LUAD	ADAMTS12	81792	TCGA-86-6851	A1476fs
LUAD	ADAMTS12	81792	TCGA-86-6851	A1333fs
LUAD	ADAMTS12	81792	TCGA-86-8585	W1067*
LUAD	ADAMTS12	81792	TCGA-86-8673	L695fs
LUAD	ADAMTS12	81792	TCGA-MP-A4TK	I287fs

## Sheet: Figure 3b
day 1							mean	std	error
blank	0.079	0.075	0.076	0.075	0.076	0.08	0.0768333	0.00213698	0.000872417
LLC	0.289	0.283	0.284	0.286	0.273	0.281	0.282667	0.00546504	0.00223109
LLC shADAMTS12	0.159	0.152	0.152	0.152	0.161	0.158	0.155667	0.00413118	0.00168655
day 2
blank	0.077	0.066	0.07	0.072	0.071	0.08	0.0726667	0.00504645	0.0020602
LLC	0.546	0.547	0.606	0.601	0.58	0.578	0.576333	0.0256333	0.0104648
LLC shADAMTS12	0.316	0.302	0.312	0.335	0.314	0.503	0.347	0.0771751	0.0315066
day 3
blank	0.078	0.071	0.079	0.079	0.082	0.089	0.0796667	0.00585377	0.00238979
LLC	0.817	0.828	0.946	0.998	0.927	0.935	0.9085	0.0711527	0.0290479
LLC shADAMTS12	0.551	0.584	0.594	0.604	0.504	0.503	0.556667	0.0448717	0.0183188
day 4
blank	0.083	0.07	0.072	0.073	0.075	0.088	0.0768333	0.00708284	0.00289156
LLC	1.164	1.159	1.22	1.289	1.274	1.199	1.2175	0.054658	0.022314
LLC shADAMTS12	0.877	0.757	0.769	0.735	0.725	0.635	0.749667	0.0782475	0.0319444
day 5
blank	0.091	0.078	0.081	0.082	0.083	0.103	0.0863333	0.00924482	0.00377418
LLC	0.775	1.158	1.522	1.511	1.6	1.59	1.4762	0.182234	0.0814975
LLC shADAMTS12	0.965	1.123	1.119	1.017	1.021	1.001	1.041	0.0650538	0.0265581

## Sheet: Figure 3c
INVASION										mean	std	error
control	11	9	15	17	16	14	23	19	29	17	6.10328	2.03443
shADAMTS12	38	67	65	66	40	36	38	47	38	48.3333	13.6107	4.53689

## Sheet: Figures 3d and S17
Genotype	Number of tumors
ADAMTS12	Small	Medium	Large	Total	Sex
KO -/-	0	1	0	1	male
KO -/-	0	1	0	1	male
KO -/-	0	2	0	2	male
KO -/-	0	2	0	2	male
KO -/-	0	0	1	1	male
KO -/-	1	0	0	1	male
KO -/-	0	2	3	5	male
KO -/-	0	1	1	2	male
KO -/-	0	0	1	1	male
KO -/-	1	5	0	6	male
KO -/-	2	3	0	5	male
KO -/-	0	1	0	1	female
KO -/-	1	1	0	2	female
KO -/-	1	1	2	4	female
KO -/-	0	2	1	3	female
KO -/-	0	1	1	2	female
KO -/-	0	1	0	1	female
WT +/+	0	0	0	0	male
WT +/+	0	1	0	1	male
WT +/+	0	1	0	1	male
WT +/+	0	0	0	0	male
WT +/+	0	1	1	2	male
WT +/+	0	0	0	0	male
WT +/+	0	0	0	0	male
WT +/+	0	0	0	0	male
WT +/+	0	0	0	0	male
WT +/+	0	0	0	0	male
WT +/+	0	0	0	0	male
WT +/+	0	1	0	1	male
WT +/+	0	0	1	1	female
WT +/+	0	0	0	0	female
WT +/+	0	2	0	2	female
WT +/+	0	0	0	0	female
WT +/+	0	0	0	0	female
